# Supplementary material for: [μ-Bis(diphenyl­arsino)methane-1:2κ2 As:As′][bis­(4-methoxy­phen­yl)phenyl­phosphine-3κP]-nona­carbonyl-1κ3 C,2κ3 C,3κ3 C-triangulo-tri­ruthenium(0) dichloro­methane 0.15-solvate
Source: Acta Crystallogr Sect E Struct Rep Online. 2010 Jan 30;66(Pt 2):m225–6. doi: 10.1107/S1600536810001194 (PMC2979782; doi:10.1107/S1600536810001194)
Supplement: Supplementary file 2 [file e-66-0m225-Isup2.hkl]

# 
# h,k,l, Fc-squared, Fo-squared, sigma(Fo-squared) and status flag 
# 
data_I
_shelx_title ' iak27a_0m in P2(1)/c RT' 
_shelx_refln_list_code          4 
_shelx_F_calc_maximum      521.60 
_exptl_crystal_F_000      2689.20 
_reflns_d_resolution_high  0.7103 
 
loop_ 
 _symmetry_equiv_pos_as_xyz 
 'x, y, z' 
 '-x, y+1/2, -z+1/2' 
 '-x, -y, -z' 
 'x, -y-1/2, z-1/2' 
 
_cell_length_a    13.3723 
_cell_length_b    16.9461 
_cell_length_c    25.0956 
_cell_angle_alpha  90.000 
_cell_angle_beta   93.293 
_cell_angle_gamma  90.000 
 
_shelx_F_squared_multiplier     1.000 
 
loop_ 
 _refln_index_h 
 _refln_index_k 
 _refln_index_l 
 _refln_F_squared_calc 
 _refln_F_squared_meas 
 _refln_F_squared_sigma 
 _refln_observed_status 
   2   0   0     6534.64     5720.19     97.53 o 
   3   0   0        3.92      223.32     49.53 o 
   4   0   0    28382.15    27736.08    323.34 o 
   5   0   0    69523.85    71576.69    759.71 o 
   6   0   0    10727.28    11241.76    183.38 o 
   7   0   0     2666.49     2100.56     89.26 o 
   8   0   0     8298.40     7994.19    171.27 o 
   9   0   0     2131.11     2329.87    156.44 o 
  10   0   0     2197.20     2319.95    187.17 o 
  11   0   0     3985.89     3907.79    174.67 o 
  12   0   0      358.26      166.21     95.09 o 
  13   0   0      178.35       18.84    105.20 o 
  14   0   0     2885.79     2804.02    193.06 o 
  15   0   0     1147.59     1216.24    222.00 o 
  16   0   0      448.81      541.98    216.45 o 
  17   0   0      696.44      594.74    232.95 o 
  18   0   0        3.06       65.72    225.73 o 
   2   1   0    55785.80    56803.32    524.88 o 
   3   1   0    26206.34    28883.13    241.36 o 
   4   1   0      236.08      308.34     53.87 o 
   5   1   0    26613.24    26498.45    242.60 o 
   6   1   0    29137.64    27781.92    260.69 o 
   7   1   0     1786.82     1692.93     57.55 o 
   8   1   0     4380.03     4245.85     89.53 o 
   9   1   0     2378.16     2474.41     72.75 o 
  10   1   0      782.96      771.33     64.34 o 
  11   1   0     2460.53     2690.07    140.37 o 
  12   1   0     1016.18      871.44     80.33 o 
  13   1   0     2982.83     3065.45    155.78 o 
  14   1   0     2327.11     2404.51    271.65 o 
  15   1   0     6053.06     6806.34    299.16 o 
  16   1   0     4648.92     4569.73    216.84 o 
  17   1   0      263.15       67.81    143.42 o 
  18   1   0       56.82        5.80    232.96 o 
   0   2   0    67175.02    49337.50    813.73 o 
   1   2   0    11959.07    21692.36    227.86 o 
   2   2   0    41288.68    38214.74    291.77 o 
   3   2   0     6178.95     7090.44     79.41 o 
   4   2   0   100026.95   107803.28    779.30 o 
   5   2   0     6911.83     6254.10     86.26 o 
   6   2   0    19370.09    19019.31    187.26 o 
   7   2   0    21230.97    20392.56    212.19 o 
   8   2   0      373.67      366.09     36.96 o 
   9   2   0      814.31      829.23     53.17 o 
  10   2   0     1125.53     1083.71     72.03 o 
  11   2   0    13704.74    13615.86    226.76 o 
  12   2   0     8456.08     9039.25    192.47 o 
  13   2   0     1125.71     1039.89     98.72 o 
  14   2   0       71.54      107.55     82.14 o 
  15   2   0        4.31      -31.50     87.74 o 
  16   2   0      283.71      197.10    179.11 o 
  17   2   0      207.20       44.86    141.26 o 
  18   2   0        4.64       20.36    154.92 o 
   1   3   0      332.41      508.66     31.43 o 
   2   3   0       52.45      204.13     19.55 o 
   3   3   0    37645.91    37706.45    279.66 o 
   4   3   0    13406.54    13212.21    131.27 o 
   5   3   0    52857.31    53145.24    386.63 o 
   6   3   0    23205.45    22183.70    194.94 o 
   7   3   0     1999.85     2184.85     58.89 o 
   8   3   0     1585.41     1778.50     99.32 o 
   9   3   0    12107.73    12193.42    156.85 o 
  10   3   0     5283.98     4967.11    118.27 o 
  11   3   0      422.05      274.34     64.13 o 
  12   3   0      336.80      237.12     98.37 o 
  13   3   0      839.10      742.96     86.13 o 
  14   3   0     1278.37     1189.83    107.29 o 
  15   3   0      148.90      140.76    107.62 o 
  16   3   0      273.28      227.63    118.35 o 
  17   3   0      273.73      398.90    132.68 o 
  18   3   0        3.78       41.80    172.03 o 
   0   4   0     4624.12     2607.69     65.34 o 
   1   4   0     2964.68     1755.92     42.45 o 
   2   4   0     7032.08     9428.54    153.41 o 
   3   4   0      284.74      230.06     25.87 o 
   4   4   0     2480.51     2745.17     46.79 o 
   5   4   0    26158.17    24583.13    195.02 o 
   6   4   0     5490.25     5795.55     78.76 o 
   7   4   0     6157.04     5945.23     90.19 o 
   8   4   0     1581.38     1449.45     55.98 o 
   9   4   0    19496.90    19903.39    212.30 o 
  10   4   0    19006.90    19022.69    260.43 o 
  11   4   0     2051.06     2064.75     89.19 o 
  12   4   0      368.06      346.82     71.60 o 
  13   4   0      263.69      180.40     88.70 o 
  14   4   0       60.51       75.08     79.72 o 
  15   4   0       91.61      114.42    105.12 o 
  16   4   0       91.42      -16.21    110.41 o 
  17   4   0      910.33     1074.42    148.25 o 
  18   4   0     1712.41     2092.88    474.47 o 
   1   5   0     8472.33     8530.88     97.31 o 
   2   5   0    21546.84    21185.13    205.10 o 
   3   5   0    63494.49    63429.18    432.81 o 
   4   5   0    70129.58    72329.46    546.91 o 
   5   5   0    10001.99     9856.28    103.67 o 
   6   5   0      330.79      388.48     35.68 o 
   7   5   0    28846.49    28803.65    237.75 o 
   8   5   0    64018.60    63301.07    478.22 o 
   9   5   0    12752.72    13042.30    154.85 o 
  10   5   0       62.65       -8.02     46.19 o 
  11   5   0      984.88      981.14     74.18 o 
  12   5   0      539.96      464.61     80.56 o 
  13   5   0      593.49      528.63     87.90 o 
  14   5   0     1343.80     1471.09    136.10 o 
  15   5   0        5.56       29.12     99.56 o 
  16   5   0      530.39      499.20    126.31 o 
  17   5   0      935.95     1000.68    146.83 o 
  18   5   0      197.31      156.53    158.75 o 
   0   6   0   142498.55   153096.30   1551.94 o 
   1   6   0    17622.29    16347.69    160.12 o 
   2   6   0    40028.80    38354.71    343.36 o 
   3   6   0    16112.14    15618.76    150.43 o 
   4   6   0     7569.66     7444.38     83.02 o 
   5   6   0    44287.04    43231.82    338.21 o 
   6   6   0      177.43      130.56     37.39 o 
   7   6   0     2250.10     2357.42     59.96 o 
   8   6   0     6236.16     6380.55    133.69 o 
   9   6   0    19925.94    19726.38    201.59 o 
  10   6   0     5230.75     4838.19    108.80 o 
  11   6   0     5797.06     5532.64    173.86 o 
  12   6   0        0.70        7.10     67.46 o 
  13   6   0       38.06      -73.84     73.84 o 
  14   6   0      521.58      509.53    112.61 o 
  15   6   0       34.74      -63.05     98.23 o 
  16   6   0        1.51      -99.07    127.36 o 
  17   6   0      102.98      176.84    132.15 o 
  18   6   0     1381.10     1488.74    221.40 o 
   1   7   0    62687.06    61609.46    481.19 o 
   2   7   0    12126.72    12321.95    150.48 o 
   3   7   0    50978.44    50267.55    413.79 o 
   4   7   0    71244.30    68842.59    455.03 o 
   5   7   0     1579.09     1529.55     47.07 o 
   6   7   0       11.28        0.38     29.29 o 
   7   7   0     9883.79    10047.29    135.81 o 
   8   7   0     9329.50     9261.14    178.48 o 
   9   7   0      202.47      107.02     43.72 o 
  10   7   0      386.17      360.15     67.57 o 
  11   7   0      133.92      114.85     66.61 o 
  12   7   0        4.95       91.44     73.07 o 
  13   7   0     2599.47     2547.83    172.53 o 
  14   7   0     3006.45     2854.52    172.94 o 
  15   7   0      311.16      318.48    114.37 o 
  16   7   0       39.25      172.65    118.05 o 
  17   7   0      226.92       48.46    127.30 o 
   0   8   0     7564.05     6645.45    143.40 o 
   1   8   0      114.46      145.83     31.67 o 
   2   8   0    61335.85    57910.78    507.10 o 
   3   8   0    20511.31    19618.61    203.05 o 
   4   8   0      739.81      811.08     35.29 o 
   5   8   0     1399.45     1619.12     50.13 o 
   6   8   0     1384.59     1585.96     53.59 o 
   7   8   0        5.46       58.11     40.61 o 
   8   8   0     3722.50     3834.38     97.50 o 
   9   8   0      964.57      791.59     79.67 o 
  10   8   0      125.89       21.84     84.76 o 
  11   8   0      127.82      250.68     97.96 o 
  12   8   0     5524.03     5519.08    173.10 o 
  13   8   0     4334.68     4370.46    232.24 o 
  14   8   0      158.82      132.28    107.29 o 
  15   8   0      768.94      920.59    167.85 o 
  16   8   0       22.30      161.91    210.31 o 
  17   8   0      400.71      497.80    206.12 o 
   1   9   0     9110.10     9335.58    127.52 o 
   2   9   0     8376.03     7871.82    126.91 o 
   3   9   0    15110.29    14731.57    172.96 o 
   4   9   0     1244.46     1183.96     44.24 o 
   5   9   0      993.17     1048.67     42.00 o 
   6   9   0     5713.23     5592.38     94.87 o 
   7   9   0     8444.30     8240.34    124.15 o 
   8   9   0      283.80      174.45     51.00 o 
   9   9   0     4412.05     4051.51    220.87 o 
  10   9   0     9994.71    10421.10    469.00 o 
  11   9   0     1035.93     1186.49    129.20 o 
  12   9   0       60.60     -122.00    206.49 o 
  13   9   0     5126.86     4774.10    533.76 o 
  14   9   0     7845.45     8269.25    368.67 o 
  15   9   0     1082.36     1034.22    270.25 o 
  16   9   0      196.55      347.29    189.29 o 
  17   9   0      899.94      928.75    224.47 o 
   0  10   0    69825.12    71845.04    813.12 o 
   1  10   0    29253.14    27214.93    267.06 o 
   2  10   0     7586.96     7438.06    129.00 o 
   3  10   0      537.82      537.32     70.61 o 
   4  10   0      288.30      336.37     44.13 o 
   5  10   0    31430.37    30985.33    258.71 o 
   6  10   0    15139.49    15018.66    169.73 o 
   7  10   0       19.91       26.97     51.49 o 
   8  10   0    14191.89    13988.79    233.83 o 
   9  10   0     6767.98     6326.28    170.40 o 
  10  10   0       16.04      -81.58     92.01 o 
  11  10   0      260.83      251.55    147.88 o 
  12  10   0     1439.98     1560.05    423.18 o 
  13  10   0     3691.82     3609.37    315.35 o 
  14  10   0      349.76      460.39    177.40 o 
  15  10   0       72.13      303.08    185.93 o 
  16  10   0       14.83      -22.22    178.64 o 
  17  10   0       43.11      165.61    198.84 o 
   1  11   0    26945.95    26037.31    266.03 o 
   2  11   0    12844.68    12951.34    183.78 o 
   3  11   0       11.74       83.53     38.48 o 
   4  11   0     3038.92     3324.25    148.06 o 
   5  11   0      376.07      631.12     62.52 o 
   6  11   0     5281.20     5899.55    126.95 o 
   7  11   0     7746.67     7557.67    283.23 o 
   8  11   0      322.53      232.20     72.80 o 
   9  11   0     1514.92     1676.07    107.69 o 
  10  11   0     3387.39     3733.03    149.15 o 
  11  11   0       36.90      -63.85     75.52 o 
  12  11   0        8.39       39.28     99.54 o 
  13  11   0     2082.67     1949.02    167.48 o 
  14  11   0     3651.75     3972.88    206.99 o 
  15  11   0     1988.83     2043.39    221.35 o 
  16  11   0      594.66      762.11    141.87 o 
   0  12   0    35359.60    32164.33    502.71 o 
   1  12   0     9136.98    10150.66    153.98 o 
   2  12   0      257.49      264.21     83.72 o 
   3  12   0     3912.51     3591.60    108.00 o 
   4  12   0     4049.15     3933.83    101.47 o 
   5  12   0      797.33      704.16     74.26 o 
   6  12   0      474.73      366.21     67.07 o 
   7  12   0     8572.22     8666.18    204.75 o 
   8  12   0     3827.86     3833.21    149.11 o 
   9  12   0        5.79        4.60     72.93 o 
  10  12   0       14.36       80.45     85.93 o 
  11  12   0     3016.26     2913.92    170.50 o 
  12  12   0     5404.16     6066.17    229.94 o 
  13  12   0     1083.89     1154.30    240.10 o 
  14  12   0       75.09       38.06    113.42 o 
  15  12   0       49.43       69.98    118.03 o 
  16  12   0      250.29      396.52    187.52 o 
   1  13   0     2384.85     2416.39     94.95 o 
   2  13   0       43.26      205.78    101.79 o 
   3  13   0      123.60       52.41    154.58 o 
   4  13   0     4660.95     4863.75    165.63 o 
   5  13   0    15467.93    15781.91    261.61 o 
   6  13   0     9138.87     9198.17    287.47 o 
   7  13   0      495.85      293.36     89.37 o 
   8  13   0      505.17      379.51     95.30 o 
   9  13   0      259.60      246.68    140.82 o 
  10  13   0     4647.70     5074.27    241.26 o 
  11  13   0     1584.74     1556.82    172.91 o 
  12  13   0      846.38      691.49    155.70 o 
  13  13   0      347.99      238.41    130.58 o 
  14  13   0       40.64       -1.61    124.09 o 
  15  13   0      429.50      248.74    161.70 o 
   0  14   0     1601.44     1401.10    118.06 o 
   1  14   0     2631.64     2495.65    100.23 o 
   2  14   0     2198.72     2179.52    128.44 o 
   3  14   0      678.43      739.69    111.69 o 
   4  14   0     2232.31     2245.88    167.10 o 
   5  14   0      388.37      292.80     80.74 o 
   6  14   0     5086.59     4987.74    187.67 o 
   7  14   0     4585.43     4495.69    187.60 o 
   8  14   0       63.37      261.71    141.54 o 
   9  14   0     1139.84     1368.42    223.30 o 
  10  14   0     6360.88     6424.78    297.39 o 
  11  14   0     5378.98     5440.51    378.71 o 
  12  14   0       63.65       78.15    124.39 o 
  13  14   0      555.58      430.37    141.12 o 
  14  14   0      217.43       80.46    139.42 o 
  15  14   0      720.13      930.93    170.42 o 
   1  15   0     4441.60     4346.37    286.60 o 
   2  15   0     4820.89     4498.41    188.74 o 
   3  15   0      907.54     1126.15    106.51 o 
   4  15   0     1482.70     1724.80    281.27 o 
   5  15   0     7948.58     7659.38    207.09 o 
   6  15   0     4338.64     4251.47    189.82 o 
   7  15   0      121.57       99.81     95.10 o 
   8  15   0     2914.63     3000.68    274.82 o 
   9  15   0     9791.91     9661.10    271.87 o 
  10  15   0      851.07      867.07    154.47 o 
  11  15   0     1233.50      935.53    158.26 o 
  12  15   0      509.72      527.35    170.44 o 
  13  15   0      637.69      686.95    160.47 o 
  14  15   0     1574.98     1567.31    190.29 o 
   0  16   0      467.40      629.67    127.44 o 
   1  16   0     1319.19     1468.94    118.03 o 
   2  16   0      141.16       54.80     87.79 o 
   3  16   0       28.11       -4.90    135.89 o 
   4  16   0       52.44       74.40     94.52 o 
   5  16   0     2025.31     1785.30    126.88 o 
   6  16   0     6310.51     6420.70    317.52 o 
   7  16   0      496.33      433.13    112.51 o 
   8  16   0      720.29      516.67    114.19 o 
   9  16   0      643.90      870.10    168.33 o 
  10  16   0     6732.62     6470.68    292.12 o 
  11  16   0     2109.56     2110.85    200.14 o 
  12  16   0      186.94      199.21    146.01 o 
  13  16   0      292.05      185.10    161.53 o 
   1  17   0      308.63        3.80    104.15 o 
   2  17   0       87.72      165.39     96.54 o 
   3  17   0      578.28      451.84    119.55 o 
   4  17   0     6508.67     6202.69    240.04 o 
   5  17   0     8617.20     8740.99    236.84 o 
   6  17   0      382.61      562.02    123.08 o 
   7  17   0      470.99      360.13    117.04 o 
   8  17   0       21.06      -79.23    104.60 o 
   9  17   0     2324.06     2569.60    210.82 o 
  10  17   0     1124.30     1277.99    323.83 o 
  11  17   0      398.23      183.43    151.53 o 
  12  17   0     1348.42     1404.40    191.67 o 
  13  17   0       23.62      -42.05    144.67 o 
   0  18   0        1.47      173.70    194.12 o 
   1  18   0      689.60      643.18    152.14 o 
   2  18   0     3909.13     3807.21    209.18 o 
   3  18   0     7257.76     7460.01    267.38 o 
   4  18   0     2105.76     1836.69    186.04 o 
   5  18   0      212.33      145.81    109.98 o 
   6  18   0      684.50      736.42    176.22 o 
   7  18   0       18.76      -44.14    114.90 o 
   8  18   0      160.26      224.22    147.53 o 
   9  18   0       85.03      110.94    144.27 o 
  10  18   0      400.04      223.99    161.78 o 
  11  18   0      895.41      707.15    197.62 o 
  12  18   0      201.11      -11.21    154.47 o 
   1  19   0      225.04      390.72    128.52 o 
   2  19   0        0.93      -88.51    112.09 o 
   3  19   0      531.92      462.32    134.46 o 
   4  19   0     1112.35      895.42    149.02 o 
   5  19   0        8.94      -94.27    110.60 o 
   6  19   0       14.48      127.16    116.77 o 
   7  19   0      286.85      241.57    246.80 o 
   8  19   0       41.63       41.73    147.62 o 
   9  19   0       95.88      443.64    163.12 o 
  10  19   0      186.56      304.49    169.11 o 
  11  19   0      251.22      329.08    208.74 o 
   0  20   0     6270.82     6359.64    479.76 o 
   1  20   0     3362.13     3519.91    375.21 o 
   2  20   0      936.04      917.77    158.49 o 
   3  20   0       88.00      325.30    144.08 o 
   4  20   0       11.06       14.15    131.46 o 
   5  20   0     1120.75      994.97    159.30 o 
   6  20   0     2220.95     2552.30    193.42 o 
   7  20   0      107.51      120.87    215.30 o 
   8  20   0      977.26     1170.59    199.06 o 
   9  20   0     1117.88      786.70    192.01 o 
  10  20   0        0.56     -133.38    163.61 o 
   1  21   0      166.91      -98.87    155.15 o 
   2  21   0     1415.27     1428.11    180.63 o 
   3  21   0      570.70      393.88    171.60 o 
   4  21   0       89.79      -95.22    161.08 o 
   5  21   0      121.26       37.03    141.44 o 
   6  21   0      546.68      559.66    303.96 o 
   7  21   0     1841.43     1797.89    235.20 o 
   8  21   0      376.51      398.09    182.01 o 
   0  22   0       30.47      281.82    266.82 o 
   1  22   0      396.93      256.15    192.29 o 
   2  22   0      523.02      618.72    201.32 o 
   3  22   0       13.61     -134.88    134.88 o 
   4  22   0        0.68        5.61    174.86 o 
   5  22   0       74.35      -19.54    173.52 o 
   6  22   0      132.12       41.46    182.19 o 
   7  22   0      253.63      193.09    224.30 o 
   1  23   0      186.45      190.70    199.89 o 
   2  23   0        3.89       31.19    194.72 o 
   3  23   0      811.65      985.42    259.04 o 
   4  23   0      501.44      555.23    212.80 o 
 -18   1   1      408.41      298.32    161.63 o 
 -17   1   1      487.94      417.94    157.33 o 
 -16   1   1     3840.92     3508.93    236.98 o 
 -15   1   1     1708.45     1917.26    129.61 o 
 -14   1   1      959.10      944.05    100.22 o 
 -13   1   1     2663.53     2610.39    238.14 o 
 -12   1   1      741.34      750.46     76.19 o 
 -11   1   1     7994.51     8138.68    162.06 o 
 -10   1   1    10124.63     9894.18    159.74 o 
  -9   1   1     1741.18     1806.62     63.15 o 
  -8   1   1     3169.93     2983.80     71.83 o 
  -7   1   1     3275.52     3518.79     70.11 o 
  -6   1   1      423.01      434.00     44.46 o 
  -5   1   1     2719.91     3170.23     61.35 o 
  -4   1   1     1181.06     1666.70     42.39 o 
  -3   1   1     7588.89     6851.22     78.85 o 
  -2   1   1    13255.72    15794.77    164.09 o 
   2   1   1      156.47       99.13     15.79 o 
   3   1   1     6483.10     7089.17     79.77 o 
   4   1   1    32545.76    32628.26    363.77 o 
   5   1   1     1181.47     1344.28     47.18 o 
   6   1   1     5485.30     5159.84     91.20 o 
   7   1   1     7884.93     8370.47    124.49 o 
   8   1   1     2749.38     2706.85     81.07 o 
   9   1   1      165.05      123.65     42.21 o 
  10   1   1      136.32       64.90     50.30 o 
  11   1   1     9471.06     9470.47    220.23 o 
  12   1   1     8595.56     8881.20    178.44 o 
  13   1   1       42.06       27.68     70.48 o 
  14   1   1     1147.89     1164.61    147.63 o 
  15   1   1      149.07      167.37    103.38 o 
  16   1   1      489.87      431.48    110.03 o 
  17   1   1     1560.74     1488.19    214.53 o 
  18   1   1      201.63     -140.25    157.00 o 
 -18   2   1        0.22      -89.97    148.30 o 
 -17   2   1     1097.90      944.35    285.95 o 
 -16   2   1      111.60        6.60    111.13 o 
 -15   2   1     4732.22     4579.31    252.59 o 
 -14   2   1     1894.32     1906.96    119.39 o 
 -13   2   1     3620.16     3646.17    168.04 o 
 -12   2   1    12089.46    11908.49    255.50 o 
 -11   2   1     1476.04     1473.21     84.03 o 
 -10   2   1     5658.40     5976.62    136.79 o 
  -9   2   1     3902.34     3543.79     89.84 o 
  -8   2   1    11620.45    11536.17    142.77 o 
  -7   2   1    28003.68    27209.68    245.39 o 
  -6   2   1     1161.65     1451.76     46.41 o 
  -5   2   1    11588.63    12715.35    126.81 o 
  -4   2   1    99036.10   100164.02    765.73 o 
  -3   2   1       18.18       38.30     17.25 o 
  -2   2   1    13494.60    15905.87    154.46 o 
  -1   2   1    33377.43    34243.34    342.52 o 
   0   2   1    41557.29    39757.09    489.93 o 
   1   2   1     2690.93     3927.09    129.54 o 
   2   2   1     1093.06      846.52     26.83 o 
   3   2   1    20342.37    19693.28    169.22 o 
   4   2   1     4194.28     4700.19     70.23 o 
   5   2   1    23232.95    23924.50    214.36 o 
   6   2   1      693.71      788.19     41.64 o 
   7   2   1      254.19      318.54     42.34 o 
   8   2   1     5268.51     4925.86     89.60 o 
   9   2   1    10593.07    10529.96    157.70 o 
  10   2   1     8995.81     8475.91    149.46 o 
  11   2   1     4830.27     4991.39    140.72 o 
  12   2   1       87.22       21.18     64.11 o 
  13   2   1     5650.40     5475.76    162.10 o 
  14   2   1      608.66      592.09     98.53 o 
  15   2   1     2575.68     2587.30    145.92 o 
  16   2   1     3083.58     3195.69    194.26 o 
  17   2   1      309.06      339.83    132.06 o 
  18   2   1      643.24      717.35    403.07 o 
 -18   3   1      418.97      465.93    176.36 o 
 -17   3   1       43.06      168.23    149.53 o 
 -16   3   1     2776.56     2392.18    171.19 o 
 -15   3   1     2678.65     2890.14    170.06 o 
 -14   3   1      458.16      346.56     85.06 o 
 -13   3   1      715.25      828.78     86.92 o 
 -12   3   1     6923.52     6781.74    163.43 o 
 -11   3   1    11353.29    11084.14    201.10 o 
 -10   3   1     1904.08     1963.14     82.45 o 
  -9   3   1     9957.42     9658.55    135.56 o 
  -8   3   1       37.76       91.15     33.85 o 
  -7   3   1    54986.51    56030.47    420.72 o 
  -6   3   1     3304.77     2756.23     58.43 o 
  -5   3   1    11198.17     9890.12    103.01 o 
  -4   3   1    27710.56    29761.18    218.63 o 
  -3   3   1     8465.97     7931.01     81.67 o 
  -2   3   1    88207.55   102942.78    821.95 o 
  -1   3   1    10953.32     7404.63     80.46 o 
   0   3   1    11398.44    16987.72    167.37 o 
   1   3   1      861.30     2906.04     50.38 o 
   2   3   1    13013.68     9791.00    113.56 o 
   3   3   1    55126.46    59152.66    421.78 o 
   4   3   1     1014.49     1376.85     41.90 o 
   5   3   1    14900.70    15834.03    159.01 o 
   6   3   1      654.99      969.48     41.57 o 
   7   3   1    37848.78    36448.74    298.38 o 
   8   3   1    44342.77    42874.95    349.18 o 
   9   3   1      149.34       85.91     41.73 o 
  10   3   1     2635.47     2595.92     93.03 o 
  11   3   1     1868.13     1863.65    130.79 o 
  12   3   1    14693.91    14202.84    263.16 o 
  13   3   1     4902.65     4762.80    164.59 o 
  14   3   1      229.64      247.46     87.36 o 
  15   3   1       34.09       88.78     91.74 o 
  16   3   1     1010.54     1126.90    196.65 o 
  17   3   1     1380.25     1237.07    156.99 o 
  18   3   1       39.85       43.41    159.80 o 
 -18   4   1      420.50      517.66    173.97 o 
 -17   4   1       20.84     -134.86    134.86 o 
 -16   4   1       51.79      -56.60    110.00 o 
 -15   4   1      516.73      636.02    117.35 o 
 -14   4   1     1243.05     1287.13    127.72 o 
 -13   4   1     2288.65     2186.51    202.95 o 
 -12   4   1     3283.19     3449.35    125.72 o 
 -11   4   1     2842.87     2743.38     98.78 o 
 -10   4   1     6350.58     6427.73    117.36 o 
  -9   4   1     7540.85     7470.89    119.62 o 
  -8   4   1    44178.06    44517.43    357.63 o 
  -7   4   1    11042.33    11606.22    123.93 o 
  -6   4   1     3937.42     3531.38     60.76 o 
  -5   4   1     2480.43     2773.11     49.78 o 
  -4   4   1    70434.86    73080.26    487.11 o 
  -3   4   1    71918.32    74436.01    561.42 o 
  -2   4   1     9635.16     9089.62    114.23 o 
  -1   4   1     3204.47     2945.80     76.57 o 
   0   4   1     7928.29     8615.23     91.21 o 
   1   4   1    17024.21    15277.28    151.48 o 
   2   4   1      808.19     1058.39     30.87 o 
   3   4   1     1896.62     1825.51     49.38 o 
   4   4   1    98396.11   102658.11    714.11 o 
   5   4   1     4819.39     4962.31     73.67 o 
   6   4   1    38802.29    38966.53    307.25 o 
   7   4   1     6254.10     6417.84     95.59 o 
   8   4   1    12204.05    12270.62    145.94 o 
   9   4   1    29117.92    28761.81    276.90 o 
  10   4   1      206.14      161.88     54.32 o 
  11   4   1     9529.27     9335.28    165.87 o 
  12   4   1     3655.21     3665.62    131.41 o 
  13   4   1     2121.50     1975.02    118.70 o 
  14   4   1      900.44      864.58    105.62 o 
  15   4   1      981.85      992.92    185.86 o 
  16   4   1      129.68      127.74    115.17 o 
  17   4   1       29.72      133.57    123.63 o 
  18   4   1        5.44        3.90    155.97 o 
 -18   5   1      207.59       11.97    157.74 o 
 -17   5   1       99.04      141.46    121.32 o 
 -16   5   1        7.47       93.74    109.32 o 
 -15   5   1      278.20      195.08    107.76 o 
 -14   5   1     1041.76      966.84    133.92 o 
 -13   5   1     3606.82     3480.07    198.96 o 
 -12   5   1      607.59      571.72     79.72 o 
 -11   5   1     2082.69     2047.92     86.82 o 
 -10   5   1     4617.11     4844.16     98.40 o 
  -9   5   1     8774.81     8570.67    122.19 o 
  -8   5   1     1191.06     1237.43     50.92 o 
  -7   5   1     2140.20     2341.54     57.97 o 
  -6   5   1       26.14       -7.28     21.50 o 
  -5   5   1     1395.36     1327.36     39.75 o 
  -4   5   1     9217.62     9682.79    111.64 o 
  -3   5   1    13273.26    13731.96    132.97 o 
  -2   5   1    26936.92    26631.72    247.25 o 
  -1   5   1     1743.89     2658.58     53.70 o 
   0   5   1      115.95      -26.66     26.66 o 
   1   5   1    49631.03    55072.65    458.73 o 
   2   5   1     1238.88      865.26     34.67 o 
   3   5   1    26170.21    25817.37    200.38 o 
   4   5   1     7605.91     7908.02    102.34 o 
   5   5   1     8645.56     8976.56     98.22 o 
   6   5   1      622.05      686.87     34.49 o 
   7   5   1     4509.67     4574.85     93.95 o 
   8   5   1     2127.76     2227.03     84.44 o 
   9   5   1       64.45       57.88     41.15 o 
  10   5   1     2318.93     2519.74     92.16 o 
  11   5   1      121.33      -32.61     61.97 o 
  12   5   1     2489.35     2106.95    115.34 o 
  13   5   1      123.51       29.15     74.31 o 
  14   5   1     3219.16     3189.21    150.44 o 
  15   5   1      304.71      164.29    112.30 o 
  16   5   1      217.01      277.15    120.48 o 
  17   5   1        5.54     -114.44    114.44 o 
  18   5   1      118.20       -5.00    134.91 o 
 -18   6   1        3.72     -143.36    143.36 o 
 -17   6   1      323.31      352.58    131.63 o 
 -16   6   1       91.89      -25.40    106.52 o 
 -15   6   1      471.64      225.34    108.72 o 
 -14   6   1     1223.36     1043.38    125.10 o 
 -13   6   1       96.70       53.70     89.71 o 
 -12   6   1     2827.66     2882.63    142.65 o 
 -11   6   1      116.74      125.55     54.46 o 
 -10   6   1      703.51      639.30     50.66 o 
  -9   6   1      787.76     1041.09     55.38 o 
  -8   6   1      215.37      263.76     45.40 o 
  -7   6   1     4084.82     4155.21     74.51 o 
  -6   6   1      495.99      471.21     41.46 o 
  -5   6   1     2429.60     2475.43     66.59 o 
  -4   6   1     1971.91     1961.62     44.49 o 
  -3   6   1     7854.16     7303.11     94.14 o 
  -2   6   1    74635.15    74912.37    573.98 o 
  -1   6   1     5840.02     5538.00     81.51 o 
   0   6   1    25851.80    25856.77    226.62 o 
   1   6   1      722.49      881.19     39.02 o 
   2   6   1    45158.59    46869.09    406.64 o 
   3   6   1    53524.95    50766.33    386.08 o 
   4   6   1    10329.72    10825.61    149.54 o 
   5   6   1       58.43       61.65     26.03 o 
   6   6   1     6378.83     7006.98     93.47 o 
   7   6   1     1051.55     1379.54     48.27 o 
   8   6   1      173.88      148.24     50.37 o 
   9   6   1     1944.97     2053.50     69.36 o 
  10   6   1      743.98      779.13     63.04 o 
  11   6   1       69.93      -10.49     63.93 o 
  12   6   1      830.64      898.94     92.43 o 
  13   6   1     1097.14     1139.74    105.08 o 
  14   6   1       52.83      -90.68     90.68 o 
  15   6   1      132.86      175.52    111.73 o 
  16   6   1       22.09     -106.35    106.35 o 
  17   6   1      654.24      614.37    143.81 o 
  18   6   1      245.68      236.10    142.24 o 
 -17   7   1      729.42      803.09    251.30 o 
 -16   7   1      680.75      999.16    141.92 o 
 -15   7   1     1375.93     1222.44    137.95 o 
 -14   7   1     1118.34     1130.06    132.56 o 
 -13   7   1      388.91      474.25    117.63 o 
 -12   7   1     7301.68     7340.43    247.22 o 
 -11   7   1     3718.28     4084.93    138.45 o 
 -10   7   1       78.10       21.10     65.46 o 
  -9   7   1       34.83       33.42     35.59 o 
  -8   7   1     1284.29     1438.74     61.16 o 
  -7   7   1     2925.26     2979.91     76.31 o 
  -6   7   1    25100.32    24840.62    255.84 o 
  -5   7   1    10226.75    11346.22    127.31 o 
  -4   7   1     9760.44     9371.69    100.13 o 
  -3   7   1    30622.49    31056.80    279.31 o 
  -2   7   1     3157.87     3432.50     70.38 o 
  -1   7   1    32905.51    33119.84    285.12 o 
   0   7   1     2273.48     2044.35     55.19 o 
   1   7   1    14621.79    14774.14    156.00 o 
   2   7   1    17539.68    16644.50    183.74 o 
   3   7   1     1338.06     1510.46     87.66 o 
   4   7   1     1058.94      878.17     36.47 o 
   5   7   1     2120.50     2163.42     53.95 o 
   6   7   1     1407.57     1417.38     51.44 o 
   7   7   1    15345.45    15613.71    223.43 o 
   8   7   1     8657.23     8822.51    120.12 o 
   9   7   1       87.65       61.18     43.70 o 
  10   7   1       30.58       49.33     62.60 o 
  11   7   1        6.89      -63.13     63.13 o 
  12   7   1     4084.98     3821.03    175.06 o 
  13   7   1     4117.74     4285.13    163.65 o 
  14   7   1      709.58      822.21    125.50 o 
  15   7   1      615.68      526.08    122.12 o 
  16   7   1      137.03     -109.58    112.56 o 
  17   7   1      545.42      546.14    169.85 o 
 -17   8   1      543.81      459.74    203.09 o 
 -16   8   1        0.38      120.61    115.78 o 
 -15   8   1     1754.50     2034.32    155.55 o 
 -14   8   1     1985.95     2337.58    207.25 o 
 -13   8   1     1222.91     1224.18    161.03 o 
 -12   8   1     4747.56     4600.78    184.43 o 
 -11   8   1       79.42       14.15     90.00 o 
 -10   8   1     5399.75     5565.68    196.54 o 
  -9   8   1      281.86      259.54     59.93 o 
  -8   8   1      137.55      132.34     43.31 o 
  -7   8   1     3615.07     3455.58     99.65 o 
  -6   8   1     9509.40     9297.06    116.96 o 
  -5   8   1     4038.59     4605.45     72.51 o 
  -4   8   1       58.14       50.33     25.07 o 
  -3   8   1     4448.88     4438.04     84.48 o 
  -2   8   1    29229.99    29606.35    274.73 o 
  -1   8   1     8131.05     7563.86    108.88 o 
   0   8   1     5749.63     5058.20     87.86 o 
   1   8   1     9047.71     9733.31    125.31 o 
   2   8   1     2577.63     2433.79     87.87 o 
   3   8   1    10254.95    10416.44    133.47 o 
   4   8   1    19648.65    19217.22    176.10 o 
   5   8   1      469.88      512.62     35.05 o 
   6   8   1      582.08      619.43     50.02 o 
   7   8   1      610.12      608.66     52.87 o 
   8   8   1     2148.14     2194.21     78.97 o 
   9   8   1     1493.33     1409.10    110.91 o 
  10   8   1      895.39     1211.90    119.00 o 
  11   8   1     5519.13     5700.09    257.36 o 
  12   8   1      652.59      563.01     90.44 o 
  13   8   1     1012.94     1331.70    120.38 o 
  14   8   1      220.47      225.42    112.92 o 
  15   8   1     2581.70     2645.28    200.27 o 
  16   8   1     1567.31     1810.81    169.53 o 
  17   8   1       23.96      -28.94    126.99 o 
 -17   9   1      132.50      185.64    188.89 o 
 -16   9   1     3141.40     4091.21    496.50 o 
 -15   9   1     1791.93     1679.96    225.71 o 
 -14   9   1     1426.75     1227.84    261.66 o 
 -13   9   1     2209.43     2856.03    240.79 o 
 -12   9   1     2690.18     2419.67    217.08 o 
 -11   9   1    12325.43    11726.97    420.92 o 
 -10   9   1     7390.05     7618.74    229.87 o 
  -9   9   1      643.57      714.18     78.59 o 
  -8   9   1     1600.60     1697.19     66.06 o 
  -7   9   1       79.98       28.08     39.44 o 
  -6   9   1       47.47       40.87     33.22 o 
  -5   9   1     1569.62     1555.21     50.01 o 
  -4   9   1       94.54      147.82     28.08 o 
  -3   9   1       55.50       81.62     34.67 o 
  -2   9   1      139.14      160.78     37.05 o 
  -1   9   1     2802.62     2597.63     70.28 o 
   0   9   1     1597.40     2051.12     86.32 o 
   1   9   1     1925.48     2406.65     67.72 o 
   2   9   1       51.95       17.66     32.40 o 
   3   9   1       29.24       79.63     32.41 o 
   4   9   1      104.55      130.61     29.24 o 
   5   9   1      333.59      259.13     33.70 o 
   6   9   1      186.46      174.80     52.03 o 
   7   9   1      174.16      196.28     62.93 o 
   8   9   1       50.84       81.47     76.31 o 
   9   9   1      657.35      608.47     99.39 o 
  10   9   1        3.36      188.64    179.98 o 
  11   9   1     4042.58     3821.50    181.93 o 
  12   9   1     9111.40     8979.79    268.07 o 
  13   9   1      911.40      673.97    177.03 o 
  14   9   1     1765.41     1863.06    230.51 o 
  15   9   1      402.95      443.61    185.78 o 
  16   9   1     1000.25      900.81    213.47 o 
  17   9   1     1916.53     1854.04    261.65 o 
 -17  10   1      808.85      815.75    224.81 o 
 -16  10   1      139.41      225.90    200.69 o 
 -15  10   1      503.09      561.84    200.01 o 
 -14  10   1      659.50      553.32    187.00 o 
 -13  10   1      373.88      223.41    161.21 o 
 -12  10   1     1679.16     1465.77    136.03 o 
 -11  10   1      324.85      115.26    136.51 o 
 -10  10   1     4979.60     4939.29    156.26 o 
  -9  10   1      391.95      523.11    107.49 o 
  -8  10   1     2435.23     2652.12    215.24 o 
  -7  10   1      370.53      409.55     87.26 o 
  -6  10   1    15400.01    14867.83    167.72 o 
  -5  10   1      141.45      455.28     75.70 o 
  -4  10   1     6820.08     6766.83    112.59 o 
  -3  10   1      343.91      412.13     45.78 o 
  -2  10   1     1862.47     2126.35     72.63 o 
  -1  10   1      410.40      619.62     46.83 o 
   0  10   1     5570.00     6351.13    118.49 o 
   1  10   1     3639.01     3703.88     94.47 o 
   2  10   1      216.24      172.34     51.90 o 
   3  10   1      918.61      843.90     50.49 o 
   4  10   1     1884.81     1783.00     59.93 o 
   5  10   1     3052.40     3301.00     76.38 o 
   6  10   1     2095.79     2195.64     75.10 o 
   7  10   1     5181.56     5518.36    160.30 o 
   8  10   1     1965.46     2280.03    154.40 o 
   9  10   1      721.71      760.86     86.08 o 
  10  10   1     2311.41     2615.21    128.30 o 
  11  10   1     7347.54     7476.16    521.11 o 
  12  10   1      144.25      151.85    113.21 o 
  13  10   1      970.40      892.86    252.21 o 
  14  10   1       36.78      -49.24    161.78 o 
  15  10   1      400.02      589.46    203.59 o 
  16  10   1      363.40      142.79    183.89 o 
  17  10   1      114.33       58.10    197.35 o 
 -16  11   1       31.40       22.81    119.98 o 
 -15  11   1        3.63     -119.32    119.32 o 
 -14  11   1      195.21      159.81    145.97 o 
 -13  11   1        0.00      -85.48     97.39 o 
 -12  11   1       51.64       25.23    128.69 o 
 -11  11   1       27.66      -68.39     85.27 o 
 -10  11   1     4599.46     4524.13    166.35 o 
  -9  11   1     7272.82     7039.84    182.37 o 
  -8  11   1       31.19      -28.11     77.00 o 
  -7  11   1     1450.81     1240.61     88.77 o 
  -6  11   1        5.90       86.97     59.03 o 
  -5  11   1    45415.01    44588.76    374.56 o 
  -4  11   1     9328.29     9556.99    145.94 o 
  -3  11   1     4200.42     4313.56     98.33 o 
  -2  11   1     1120.74     1143.93     59.85 o 
  -1  11   1      393.57      671.26     60.67 o 
   0  11   1       50.86      171.47     82.35 o 
   1  11   1     2973.68     2972.87    134.78 o 
   2  11   1      114.35      189.56     46.19 o 
   3  11   1      997.97     1015.59     64.45 o 
   4  11   1      139.90      144.02     37.69 o 
   5  11   1     9593.40    10070.58    139.69 o 
   6  11   1    30995.81    31278.14    360.08 o 
   7  11   1      440.11      592.11     80.82 o 
   8  11   1     6323.08     6018.81    174.32 o 
   9  11   1      590.02      592.14     86.09 o 
  10  11   1     8842.32     8886.75    215.12 o 
  11  11   1     1498.31     1627.82    117.32 o 
  12  11   1       56.25      -71.48     96.26 o 
  13  11   1       58.44     -104.33    104.33 o 
  14  11   1       16.39     -110.92    110.92 o 
  15  11   1        7.58        3.90    121.63 o 
  16  11   1       45.86      209.62    135.22 o 
 -16  12   1      332.48      328.86    127.88 o 
 -15  12   1       95.83       76.54    116.65 o 
 -14  12   1      250.76      197.15    113.83 o 
 -13  12   1        0.35      -75.87    145.40 o 
 -12  12   1     1074.60     1177.59    163.95 o 
 -11  12   1     2753.10     3489.99    481.67 o 
 -10  12   1     1912.50     2046.73    255.07 o 
  -9  12   1       39.91      -44.47     70.16 o 
  -8  12   1     1513.55     1249.33    129.69 o 
  -7  12   1     5217.89     5238.67    170.35 o 
  -6  12   1    15682.04    15710.85    235.82 o 
  -5  12   1      864.10      919.94     68.42 o 
  -4  12   1      378.78      327.57     61.84 o 
  -3  12   1      148.10      283.06     63.09 o 
  -2  12   1    15778.13    15835.69    217.13 o 
  -1  12   1     8674.21     8773.83    150.55 o 
   0  12   1     1057.58     1205.01     68.47 o 
   1  12   1       29.11      111.47     48.11 o 
   2  12   1    10581.79    10546.49    169.67 o 
   3  12   1     9736.16     9859.09    171.85 o 
   4  12   1        0.38      126.53     49.30 o 
   5  12   1     2530.74     2385.80    107.15 o 
   6  12   1     1462.22     1103.30    157.18 o 
   7  12   1     8265.45     7861.88    195.71 o 
   8  12   1     1023.94     1358.19    115.34 o 
   9  12   1      159.52      243.39    100.94 o 
  10  12   1       29.00       96.09     82.15 o 
  11  12   1     1565.10     1491.57    152.60 o 
  12  12   1      753.53      809.72    185.74 o 
  13  12   1      211.97      245.99    113.97 o 
  14  12   1       80.48        3.90    144.35 o 
  15  12   1       25.31      -60.53    164.30 o 
  16  12   1      220.75      -15.16    126.77 o 
 -15  13   1        1.34      -86.38    125.77 o 
 -14  13   1        5.27      136.67    123.86 o 
 -13  13   1      150.89      295.76    126.44 o 
 -12  13   1      210.07       96.79    116.07 o 
 -11  13   1       76.80      -26.44    108.21 o 
 -10  13   1     1256.32     1193.23    143.17 o 
  -9  13   1      626.39      606.72    100.33 o 
  -8  13   1       81.59       45.97     94.03 o 
  -7  13   1     1691.10     1583.15    121.74 o 
  -6  13   1     7943.94     8076.09    299.48 o 
  -5  13   1    18925.81    19010.38    290.07 o 
  -4  13   1       34.21       77.70    116.02 o 
  -3  13   1     4582.76     4422.11    125.78 o 
  -2  13   1       17.81       16.62     50.89 o 
  -1  13   1    24349.79    23374.36    262.39 o 
   0  13   1     8470.67     8940.46    150.65 o 
   1  13   1    16187.48    16414.05    228.33 o 
   2  13   1    21253.63    21037.04    334.67 o 
   3  13   1        8.46       64.25    113.41 o 
   4  13   1     1165.58      958.06     97.78 o 
   5  13   1      468.88      582.62     98.98 o 
   6  13   1     6528.71     6330.53    345.57 o 
   7  13   1     4964.59     4749.91    184.25 o 
   8  13   1     3461.04     3503.98    191.04 o 
   9  13   1     1000.88      874.14    113.69 o 
  10  13   1      342.15      534.73    109.57 o 
  11  13   1      436.33      267.07    127.42 o 
  12  13   1      305.07      374.08    134.45 o 
  13  13   1      315.05      315.62    138.21 o 
  14  13   1      128.32       98.66    138.20 o 
  15  13   1       12.35      100.73    209.03 o 
 -15  14   1      159.61      111.78    132.03 o 
 -14  14   1       79.99      120.36    133.84 o 
 -13  14   1       40.77      -57.59    121.61 o 
 -12  14   1      104.16     -114.18    114.18 o 
 -11  14   1       13.46      -28.81    116.20 o 
 -10  14   1       54.45      -34.20    113.13 o 
  -9  14   1      146.67      118.18    123.65 o 
  -8  14   1     4802.42     4846.26    380.84 o 
  -7  14   1     5817.45     5812.88    205.93 o 
  -6  14   1        5.55       66.54     89.00 o 
  -5  14   1      662.52      411.68    156.91 o 
  -4  14   1     1033.28      841.68    100.62 o 
  -3  14   1     1151.47     1275.44    190.77 o 
  -2  14   1    15896.61    15442.21    267.71 o 
  -1  14   1     1181.89     1244.27     90.10 o 
   0  14   1    19059.59    18519.37    250.27 o 
   1  14   1    15407.62    14884.87    266.43 o 
   2  14   1     1333.06     1422.15     98.52 o 
   3  14   1     6213.12     6509.53    273.71 o 
   4  14   1      284.77      114.32    120.78 o 
   5  14   1      109.20       86.64     71.28 o 
   6  14   1     2633.47     2814.26    135.19 o 
   7  14   1      861.91      643.37    108.89 o 
   8  14   1     3414.43     3129.98    166.21 o 
   9  14   1     6140.71     6009.12    213.73 o 
  10  14   1      399.36      418.88    113.07 o 
  11  14   1      114.43      278.92    134.30 o 
  12  14   1      217.65      233.48    285.06 o 
  13  14   1       28.78      101.97    302.56 o 
  14  14   1      154.98      119.24    140.90 o 
  15  14   1      165.15      172.89    149.14 o 
 -14  15   1      839.22     1007.00    169.02 o 
 -13  15   1      469.69      530.17    183.01 o 
 -12  15   1      117.98      -15.99    125.89 o 
 -11  15   1       12.47     -106.04    106.04 o 
 -10  15   1       58.17      152.19    127.20 o 
  -9  15   1      778.91      814.27    145.29 o 
  -8  15   1      228.73      386.68    129.84 o 
  -7  15   1      514.09      442.21    136.52 o 
  -6  15   1     1336.90     1268.41    124.25 o 
  -5  15   1        0.70      -79.21     79.21 o 
  -4  15   1       33.42      -26.22     72.99 o 
  -3  15   1      225.17      151.05    155.21 o 
  -2  15   1      715.06      913.23    153.73 o 
  -1  15   1     4160.01     3902.13    148.55 o 
   0  15   1      283.57      421.46     76.41 o 
   1  15   1      509.29      442.99    105.20 o 
   2  15   1     1358.03     1098.86    126.93 o 
   3  15   1      152.59       -5.81     77.06 o 
   4  15   1      115.51      204.08     99.56 o 
   5  15   1      312.32      325.32     88.50 o 
   6  15   1      264.82      273.11    122.16 o 
   7  15   1     2199.10     2199.70    152.51 o 
   8  15   1     1682.35     1577.02    140.32 o 
   9  15   1       72.67       78.87    101.38 o 
  10  15   1      893.57      855.24    159.47 o 
  11  15   1        5.27     -125.83    125.83 o 
  12  15   1       70.33       21.25    131.40 o 
  13  15   1        8.27      -76.60    132.42 o 
  14  15   1      265.40      422.91    160.06 o 
 -13  16   1      171.74      182.53    141.98 o 
 -12  16   1      957.63     1102.31    173.48 o 
 -11  16   1        1.67      -48.74    141.98 o 
 -10  16   1      128.51      415.83    141.40 o 
  -9  16   1       15.64      -45.08    121.90 o 
  -8  16   1        8.77      -33.18    111.08 o 
  -7  16   1       68.88      -84.20     84.20 o 
  -6  16   1       17.38      -24.63    108.18 o 
  -5  16   1        7.05      -46.37     86.48 o 
  -4  16   1      681.66      382.13    118.95 o 
  -3  16   1     3566.25     3730.28    205.20 o 
  -2  16   1     8002.17     7403.93    332.81 o 
  -1  16   1     2767.17     2801.78    146.66 o 
   0  16   1       18.64      -11.37     82.87 o 
   1  16   1       86.86      299.38    421.84 o 
   2  16   1     4357.53     4418.81    180.00 o 
   3  16   1     8644.68     8465.29    288.73 o 
   4  16   1     5747.86     5558.60    221.93 o 
   5  16   1       65.27      182.12     88.13 o 
   6  16   1       17.87      -54.41     95.51 o 
   7  16   1       48.83      -88.93     95.14 o 
   8  16   1        3.36      -99.37     99.37 o 
   9  16   1       59.65      121.56    114.44 o 
  10  16   1      128.54       70.44    134.79 o 
  11  16   1       67.13      110.05    143.21 o 
  12  16   1      237.46      405.92    151.57 o 
  13  16   1     1208.36     1347.08    188.72 o 
 -13  17   1     1796.89     1768.27    196.96 o 
 -12  17   1      432.08      374.86    157.87 o 
 -11  17   1       56.97      -24.06    231.42 o 
 -10  17   1     1293.38     1307.28    309.40 o 
  -9  17   1      246.52      116.54    139.07 o 
  -8  17   1      294.15       92.43    134.87 o 
  -7  17   1      166.04      211.58    111.50 o 
  -6  17   1     1897.33     1909.44    154.45 o 
  -5  17   1      201.96      197.37    191.71 o 
  -4  17   1     1365.54     1718.17    153.79 o 
  -3  17   1     3394.34     4048.03    318.52 o 
  -2  17   1      702.04      199.45    262.83 o 
  -1  17   1     3002.02     2933.12    177.96 o 
   0  17   1     1428.44     1259.10    133.96 o 
   1  17   1     8046.86     7505.25    253.79 o 
   2  17   1     6300.18     6421.71    213.38 o 
   3  17   1       16.07      -55.14    104.21 o 
   4  17   1     2895.86     3110.75    182.68 o 
   5  17   1      127.21      251.79     95.25 o 
   6  17   1      756.25      581.92    124.94 o 
   7  17   1     1039.04      827.59    131.12 o 
   8  17   1      115.43      213.63    117.08 o 
   9  17   1       76.52       99.08    141.69 o 
  10  17   1      135.67      175.74    281.34 o 
  11  17   1      275.92      209.16    260.30 o 
  12  17   1       26.14      146.61    197.48 o 
  13  17   1      459.50      414.83    164.98 o 
 -12  18   1        2.65     -142.27    142.27 o 
 -11  18   1      142.54       24.64    236.95 o 
 -10  18   1        0.02     -171.80    171.80 o 
  -9  18   1     1688.25     1509.79    188.74 o 
  -8  18   1      719.20      759.32    166.94 o 
  -7  18   1     1052.88     1352.29    271.63 o 
  -6  18   1     2175.87     1794.48    164.13 o 
  -5  18   1       37.91      152.12    135.30 o 
  -4  18   1     2525.67     2320.62    174.95 o 
  -3  18   1        5.52     -102.83    102.83 o 
  -2  18   1     8645.77     8817.77    285.78 o 
  -1  18   1     6785.54     6863.66    262.11 o 
   0  18   1       36.30      213.75    131.25 o 
   1  18   1      115.80      189.88    115.22 o 
   2  18   1     9593.72     9794.57    302.75 o 
   3  18   1     6605.86     7392.12    274.13 o 
   4  18   1      201.36       63.51    117.84 o 
   5  18   1      512.89      340.03    123.14 o 
   6  18   1       18.49      -72.12    110.03 o 
   7  18   1     1305.33     1350.21    155.09 o 
   8  18   1      286.54      332.37    242.43 o 
   9  18   1      441.16      563.40    166.32 o 
  10  18   1      811.89      751.79    176.10 o 
  11  18   1       57.75      -36.14    146.95 o 
  12  18   1        2.42       61.68    152.35 o 
 -11  19   1      557.15      402.93    166.60 o 
 -10  19   1     1782.34     1750.18    214.15 o 
  -9  19   1      377.88      214.39    157.42 o 
  -8  19   1      684.53      559.40    168.40 o 
  -7  19   1     2965.68     3035.69    394.42 o 
  -6  19   1       60.37       54.18    119.22 o 
  -5  19   1     2396.92     2254.35    175.86 o 
  -4  19   1       19.31      -62.95    117.37 o 
  -3  19   1     5668.45     5964.59    257.69 o 
  -2  19   1     1769.87     1896.40    212.22 o 
  -1  19   1      218.62      195.68    255.54 o 
   0  19   1      290.26      223.01    153.53 o 
   1  19   1     1482.68     1344.41    156.19 o 
   2  19   1      610.12      883.76    190.16 o 
   3  19   1     1103.16     1084.93    156.51 o 
   4  19   1     3023.81     2992.52    203.80 o 
   5  19   1        8.59      -85.17    119.45 o 
   6  19   1      756.48      648.81    148.48 o 
   7  19   1      101.58      160.64    131.35 o 
   8  19   1     1476.70     1439.90    203.80 o 
   9  19   1      145.36      -69.58    154.79 o 
  10  19   1      102.88      178.00    156.78 o 
  11  19   1      393.45      346.33    403.56 o 
 -10  20   1      241.09       62.42    161.45 o 
  -9  20   1      984.72     1169.47    220.09 o 
  -8  20   1     1042.34     1129.95    198.40 o 
  -7  20   1      105.89      262.30    170.07 o 
  -6  20   1      236.30      245.24    167.60 o 
  -5  20   1      344.53      323.52    139.99 o 
  -4  20   1     2881.22     2845.99    208.60 o 
  -3  20   1       48.66      -53.09    121.25 o 
  -2  20   1     2713.02     2749.44    202.90 o 
  -1  20   1      488.91      477.27    286.53 o 
   0  20   1      568.20      354.83    176.83 o 
   1  20   1      251.85      333.63    175.97 o 
   2  20   1      605.86      635.14    150.16 o 
   3  20   1     1697.38     1739.43    178.54 o 
   4  20   1       28.12     -118.28    118.28 o 
   5  20   1      848.47      807.00    154.04 o 
   6  20   1       24.12        8.85    130.40 o 
   7  20   1      277.91      307.85    171.65 o 
   8  20   1        5.84     -116.23    151.18 o 
   9  20   1      561.82      349.38    193.52 o 
  10  20   1      309.52      365.83    177.55 o 
  -8  21   1       24.19     -102.30    158.46 o 
  -7  21   1      143.84      237.30    186.69 o 
  -6  21   1       40.38      -32.79    167.81 o 
  -5  21   1      380.14      357.74    149.61 o 
  -4  21   1     1502.53     1530.17    220.96 o 
  -3  21   1     2136.18     2341.14    287.72 o 
  -2  21   1        1.84        1.09    157.50 o 
  -1  21   1      557.04      484.05    186.79 o 
   0  21   1      138.09      255.53    172.74 o 
   1  21   1      349.30      265.74    174.73 o 
   2  21   1      461.17      474.39    153.65 o 
   3  21   1      119.25      -75.04    132.27 o 
   4  21   1     2198.87     2196.34    199.92 o 
   5  21   1     1471.96     1721.85    183.27 o 
   6  21   1      355.50      366.85    149.58 o 
   7  21   1      156.02      271.78    179.02 o 
   8  21   1      359.82      338.65    179.72 o 
  -7  22   1     1078.65      966.16    222.08 o 
  -6  22   1     1052.33      899.72    211.69 o 
  -5  22   1      686.74      888.54    210.01 o 
  -4  22   1      234.42      187.33    185.01 o 
  -3  22   1       48.15      150.84    149.72 o 
  -2  22   1       40.30      -77.56    176.05 o 
  -1  22   1       93.90      180.18    184.78 o 
   0  22   1      144.20      249.81    184.99 o 
   1  22   1       22.42      108.04    314.93 o 
   2  22   1      111.94     -106.71    174.67 o 
   3  22   1        0.66      -66.90    143.72 o 
   4  22   1        2.07       22.52    178.64 o 
   5  22   1        3.66      -21.28    171.92 o 
   6  22   1      120.72      127.09    376.38 o 
   7  22   1      641.71      721.20    207.14 o 
  -4  23   1       11.94     -135.40    178.82 o 
  -3  23   1        2.05      -87.61    270.26 o 
  -2  23   1      399.53      678.94    218.61 o 
  -1  23   1     1457.36     1457.42    245.59 o 
   0  23   1      267.21      226.08    202.04 o 
   1  23   1      234.66      284.31    204.86 o 
   2  23   1     1490.17     1714.63    261.41 o 
   3  23   1      541.27      668.67    179.98 o 
   4  23   1       32.88      -19.24    161.91 o 
 -18   0   2       99.80      -58.10    194.92 o 
 -17   0   2      297.24      342.73    206.31 o 
 -16   0   2     1396.04     1535.05    255.02 o 
 -15   0   2      589.01      694.10    199.95 o 
 -14   0   2      403.62      241.13    149.11 o 
 -13   0   2      507.80      526.50    119.95 o 
 -12   0   2      404.42      288.71    135.44 o 
 -11   0   2      998.13      900.01    105.37 o 
 -10   0   2     7144.70     7880.28    210.77 o 
  -9   0   2       17.21       -2.35     44.86 o 
  -8   0   2     8750.29     9015.18    225.25 o 
  -7   0   2     7430.98     7190.08    149.57 o 
  -6   0   2    25337.00    24957.82    318.57 o 
  -5   0   2      359.68      470.43     41.21 o 
  -4   0   2    97723.16   112625.96   1139.73 o 
  -3   0   2     7135.41     5785.21     93.20 o 
  -2   0   2    48685.00    56833.55    685.46 o 
  -1   0   2    66518.77    50081.04    939.66 o 
   2   0   2    45304.29    45619.31    912.35 o 
   3   0   2    13014.39    13956.84    207.35 o 
   4   0   2    10910.27    12220.05    199.72 o 
   5   0   2    30817.31    29211.93   1020.30 o 
   6   0   2    43233.81    45149.55    525.03 o 
   7   0   2     9410.14     8427.97    169.59 o 
   8   0   2      491.76      396.55     62.12 o 
   9   0   2     8533.30     8343.95    192.63 o 
  10   0   2    11873.56    11929.61    399.83 o 
  11   0   2     3988.27     3544.06    172.16 o 
  12   0   2      629.61      583.09    111.20 o 
  13   0   2      382.59      349.52    107.65 o 
  14   0   2      675.34      446.15    136.35 o 
  15   0   2     7980.61     8496.32    326.30 o 
  16   0   2     3723.58     4111.29    263.63 o 
  17   0   2      387.98       56.22    221.27 o 
  18   0   2      294.27      253.55    239.78 o 
 -18   1   2       52.31      104.91    147.28 o 
 -17   1   2       75.33      -29.29    137.87 o 
 -16   1   2      569.28      633.64    156.34 o 
 -15   1   2     2729.60     2943.20    323.43 o 
 -14   1   2     3259.81     3590.68    153.57 o 
 -13   1   2     1982.43     2375.85    147.00 o 
 -12   1   2     9467.09     9507.02    178.74 o 
 -11   1   2    14349.27    14413.08    214.75 o 
 -10   1   2     1447.11     1425.98     76.22 o 
  -9   1   2      913.26     1010.93     51.50 o 
  -8   1   2    14694.25    15220.53    161.22 o 
  -7   1   2    31671.23    33332.41    298.35 o 
  -6   1   2      814.98      952.61     36.69 o 
  -5   1   2    64416.11    66466.46    500.96 o 
  -4   1   2    29834.76    30887.33    249.15 o 
  -3   1   2     4334.28     4575.36     56.98 o 
  -2   1   2    24651.62    24089.18    207.79 o 
  -1   1   2    79132.41    82010.16   1018.59 o 
   0   1   2   272065.41   284369.75   6577.08 o 
   1   1   2     4328.57     5700.69    151.92 o 
   2   1   2    66883.66    70836.09    708.88 o 
   3   1   2       48.93      178.14     23.24 o 
   4   1   2     8391.10     8288.23     97.91 o 
   5   1   2    16679.65    17667.23    171.98 o 
   6   1   2     1837.00     1898.82     58.99 o 
   7   1   2    10980.03    11080.24    149.07 o 
   8   1   2     2113.76     2213.08     76.13 o 
   9   1   2       84.76       66.11     32.42 o 
  10   1   2     1371.36     1405.53     80.67 o 
  11   1   2      248.50      150.24     74.49 o 
  12   1   2      595.53      464.31     79.14 o 
  13   1   2      511.59      343.80    151.62 o 
  14   1   2        6.82        0.13     83.24 o 
  15   1   2     1176.82     1105.35    122.20 o 
  16   1   2     5650.74     6128.31    215.47 o 
  17   1   2     3469.98     3439.87    207.40 o 
  18   1   2       34.24      -38.99    162.65 o 
 -18   2   2        0.92       25.53    149.28 o 
 -17   2   2      122.32       23.50    137.80 o 
 -16   2   2      938.80      865.87    163.66 o 
 -15   2   2      696.75      745.78    121.91 o 
 -14   2   2      891.93      819.75    181.61 o 
 -13   2   2     1078.46     1116.66     91.27 o 
 -12   2   2     1213.05     1129.46     82.54 o 
 -11   2   2     3859.75     4128.82    121.13 o 
 -10   2   2     7625.84     7491.72    137.52 o 
  -9   2   2      340.74      338.91     39.30 o 
  -8   2   2     3291.75     3547.32     74.88 o 
  -7   2   2     1172.72     1160.70     44.37 o 
  -6   2   2    30252.24    29459.80    238.23 o 
  -5   2   2    49175.84    48514.09    369.12 o 
  -4   2   2    18891.43    18049.06    155.55 o 
  -3   2   2    24188.21    24565.44    217.97 o 
  -2   2   2      295.91      109.76     15.81 o 
  -1   2   2     1870.37      346.37     19.90 o 
   0   2   2    10738.05    20684.14    217.38 o 
   1   2   2    58505.14    50084.62    512.17 o 
   2   2   2    16534.89    20489.54    183.50 o 
   3   2   2      292.02      272.06     29.70 o 
   4   2   2    13351.36    12321.53    126.91 o 
   5   2   2    30780.73    31795.58    271.67 o 
   6   2   2     4169.41     3758.88     77.21 o 
   7   2   2       78.60       76.12     35.17 o 
   8   2   2      372.55      239.55     42.66 o 
   9   2   2      513.14      487.91     53.46 o 
  10   2   2       11.62      -49.74     49.74 o 
  11   2   2     2445.99     2489.31    102.21 o 
  12   2   2     8655.40     8019.39    171.10 o 
  13   2   2     3336.41     3092.70    130.59 o 
  14   2   2     2643.24     2720.02    159.15 o 
  15   2   2     1596.44     1769.96    133.45 o 
  16   2   2       73.80       79.08     98.92 o 
  17   2   2       31.27       88.69    139.75 o 
  18   2   2        2.91       -6.71    160.11 o 
 -18   3   2       27.23     -146.23    146.23 o 
 -17   3   2      219.54       33.55    139.52 o 
 -16   3   2       19.92      -60.31    106.84 o 
 -15   3   2      529.80      581.88    118.03 o 
 -14   3   2      246.02      122.37     91.41 o 
 -13   3   2     1125.55     1074.96     96.54 o 
 -12   3   2     3076.39     2941.11    141.12 o 
 -11   3   2     1485.24     1725.69     99.97 o 
 -10   3   2       63.18        8.09     44.14 o 
  -9   3   2      707.34      720.54     52.14 o 
  -8   3   2     4617.31     4588.80     87.51 o 
  -7   3   2     2401.84     2350.38     83.77 o 
  -6   3   2     4867.33     5009.99     76.88 o 
  -5   3   2    44627.37    45175.93    332.86 o 
  -4   3   2    68560.68    71099.76    551.12 o 
  -3   3   2    21488.13    21507.26    188.05 o 
  -2   3   2     1314.73     1088.71     31.31 o 
  -1   3   2    77614.50    77940.16    605.56 o 
   0   3   2      380.36      710.87     24.71 o 
   1   3   2     7001.90     9501.58    109.82 o 
   2   3   2    29787.27    34514.25    464.58 o 
   3   3   2    45425.99    47421.36    365.76 o 
   4   3   2     4298.99     4328.19     67.89 o 
   5   3   2     7299.20     7243.17    111.33 o 
   6   3   2    52709.69    52105.52    422.97 o 
   7   3   2     8916.80     8194.75    119.61 o 
   8   3   2      145.84      182.76     39.16 o 
   9   3   2     2577.09     2435.70     86.18 o 
  10   3   2    15771.28    15516.34    210.18 o 
  11   3   2     6991.24     6714.84    145.09 o 
  12   3   2      289.68      226.62     91.92 o 
  13   3   2       99.83      162.85     82.27 o 
  14   3   2      315.40      245.09     90.03 o 
  15   3   2      511.23      467.71    101.90 o 
  16   3   2       59.46     -111.90    111.90 o 
  17   3   2      219.61      130.65    189.90 o 
  18   3   2      348.09      446.34    145.60 o 
 -18   4   2      758.90      762.99    307.07 o 
 -17   4   2     1986.43     2254.87    208.97 o 
 -16   4   2     1761.71     1982.77    219.33 o 
 -15   4   2        5.27      -21.27     95.85 o 
 -14   4   2      109.75       25.41     90.56 o 
 -13   4   2      348.58      351.01     91.17 o 
 -12   4   2      369.96      317.71     62.14 o 
 -11   4   2      166.14      203.59     53.49 o 
 -10   4   2     3194.29     3277.07     86.37 o 
  -9   4   2    35294.50    34548.15    296.79 o 
  -8   4   2    31543.74    30933.95    255.63 o 
  -7   4   2     6699.90     6939.13     91.96 o 
  -6   4   2     9073.10     9031.53    107.17 o 
  -5   4   2    16986.97    16161.96    139.08 o 
  -4   4   2    50253.89    50515.96    348.57 o 
  -3   4   2    30358.80    30091.23    218.46 o 
  -2   4   2     6151.37     7489.20     93.51 o 
  -1   4   2     7932.12     9618.02     98.96 o 
   0   4   2     7578.65    11305.01    111.06 o 
   1   4   2     4538.78     2580.32     50.22 o 
   2   4   2    14011.08    11218.89    105.96 o 
   3   4   2    46568.07    48586.42    399.18 o 
   4   4   2    62348.98    66571.02    481.01 o 
   5   4   2      690.41      990.61     41.21 o 
   6   4   2      820.19      863.18     44.85 o 
   7   4   2     2075.86     2141.90     61.85 o 
   8   4   2      751.89      846.74     49.65 o 
   9   4   2      252.46      150.71     53.44 o 
  10   4   2     3456.22     3291.73    105.50 o 
  11   4   2     2924.67     3124.37    107.46 o 
  12   4   2     2809.40     3020.04    134.59 o 
  13   4   2      611.66      524.72     91.65 o 
  14   4   2      250.77      179.22     87.51 o 
  15   4   2       18.66      -76.70     90.22 o 
  16   4   2      369.56      314.59    123.78 o 
  17   4   2      258.49      179.86    130.45 o 
  18   4   2      147.34      164.54    186.53 o 
 -18   5   2     1354.28     1345.80    201.80 o 
 -17   5   2       32.78      171.08    145.73 o 
 -16   5   2      396.57      455.73    120.95 o 
 -15   5   2      798.12      705.27    119.02 o 
 -14   5   2       31.05       64.76    128.72 o 
 -13   5   2      548.43      628.64    103.13 o 
 -12   5   2     1299.01     1428.97    125.41 o 
 -11   5   2     1446.90     1539.54     80.55 o 
 -10   5   2     9664.21     9679.59    138.32 o 
  -9   5   2     7521.08     7480.84    125.29 o 
  -8   5   2     5817.94     5796.29     93.07 o 
  -7   5   2    55577.26    56375.57    407.31 o 
  -6   5   2    17055.21    17324.45    155.10 o 
  -5   5   2     7181.45     7332.59     92.58 o 
  -4   5   2     1329.19     1219.18     34.47 o 
  -3   5   2    62447.55    62952.55    458.38 o 
  -2   5   2   149775.70   154704.75   1117.09 o 
  -1   5   2    20958.34    21929.14    192.38 o 
   0   5   2    23128.04    25510.46    217.04 o 
   1   5   2      242.51      410.26     38.14 o 
   2   5   2      732.32     1200.56     37.45 o 
   3   5   2    10859.39    10428.72    115.22 o 
   4   5   2    35803.70    35518.86    300.69 o 
   5   5   2    40825.96    41890.50    311.86 o 
   6   5   2     9289.08     8748.24    102.10 o 
   7   5   2     5749.37     5898.85     87.94 o 
   8   5   2    32353.73    32635.75    297.51 o 
   9   5   2    24681.66    24483.39    272.09 o 
  10   5   2    20016.23    19885.92    246.50 o 
  11   5   2     5025.18     4811.50    153.35 o 
  12   5   2      235.39      145.49     73.63 o 
  13   5   2       97.27      -32.24     79.00 o 
  14   5   2     1012.17      940.00    109.48 o 
  15   5   2     1247.10     1044.02    136.31 o 
  16   5   2      148.19      111.32    119.87 o 
  17   5   2      341.89       92.29    123.24 o 
  18   5   2     1675.21     1652.49    181.34 o 
 -18   6   2     1795.41     2018.07    214.23 o 
 -17   6   2     1632.37     1739.77    161.65 o 
 -16   6   2      286.82      397.39    122.25 o 
 -15   6   2      880.77     1102.29    133.02 o 
 -14   6   2        5.38      208.36    100.01 o 
 -13   6   2      735.43      701.09    103.74 o 
 -12   6   2      223.44      341.51     73.09 o 
 -11   6   2       20.20       20.62     50.30 o 
 -10   6   2     2193.43     2091.80     70.31 o 
  -9   6   2    18947.57    18899.77    193.19 o 
  -8   6   2    65114.21    65248.70    489.95 o 
  -7   6   2    13455.81    12736.50    133.64 o 
  -6   6   2       91.98       41.05     28.36 o 
  -5   6   2      261.00      292.38     36.64 o 
  -4   6   2   105001.66   105946.48    664.54 o 
  -3   6   2    87028.80    86199.40    584.07 o 
  -2   6   2    10890.63    10569.76    123.31 o 
  -1   6   2    63942.59    60514.68    464.65 o 
   0   6   2    30608.63    28227.47    243.37 o 
   1   6   2    18408.60    19635.26    203.11 o 
   2   6   2     7671.40     8397.30    109.55 o 
   3   6   2     2345.41     1896.42     40.88 o 
   4   6   2    11690.13    11283.50    131.13 o 
   5   6   2     1137.15     1234.35     67.50 o 
   6   6   2     3898.72     3963.91     86.30 o 
   7   6   2      648.48      727.53     38.64 o 
   8   6   2     4663.44     4914.95     89.82 o 
   9   6   2     2709.12     2844.91     84.28 o 
  10   6   2     2311.97     2255.39     87.00 o 
  11   6   2      701.34      775.92     97.78 o 
  12   6   2     2618.22     2384.34    135.64 o 
  13   6   2      761.62      903.48    103.37 o 
  14   6   2      146.73       78.69     88.64 o 
  15   6   2       30.60       43.53    157.81 o 
  16   6   2      103.82      251.42    125.23 o 
  17   6   2      430.25      352.66    139.29 o 
  18   6   2        1.48      -33.27    139.53 o 
 -17   7   2      317.20      350.28    128.18 o 
 -16   7   2       11.64      -24.02    110.94 o 
 -15   7   2       13.27      -45.29    103.89 o 
 -14   7   2     2522.09     2397.88    158.77 o 
 -13   7   2     4485.79     4453.46    184.66 o 
 -12   7   2      944.79      974.70    102.78 o 
 -11   7   2      494.70      515.41     72.69 o 
 -10   7   2     1134.24     1124.01     60.76 o 
  -9   7   2     4242.02     4244.49     86.51 o 
  -8   7   2       32.97      -40.76     57.53 o 
  -7   7   2    18305.82    18874.02    211.19 o 
  -6   7   2     6916.58     7247.23     94.60 o 
  -5   7   2     4948.07     4840.13     70.86 o 
  -4   7   2     1690.92     1748.55     47.46 o 
  -3   7   2    67842.62    65019.28    481.43 o 
  -2   7   2    52194.33    50957.70    416.65 o 
  -1   7   2     3742.95     3988.06     72.89 o 
   0   7   2    12692.43    11798.78    133.92 o 
   1   7   2     9735.75     8777.41    119.90 o 
   2   7   2    47495.66    48164.20    424.41 o 
   3   7   2     8153.63     7978.43     98.06 o 
   4   7   2    25014.10    23535.62    210.74 o 
   5   7   2    57133.36    56839.13    466.20 o 
   6   7   2     3259.67     3089.43     69.58 o 
   7   7   2      661.14      682.94     61.57 o 
   8   7   2     3099.61     3034.79     74.72 o 
   9   7   2     3653.36     3911.36    101.12 o 
  10   7   2     1772.02     1786.11    103.44 o 
  11   7   2     4099.51     3836.48    144.77 o 
  12   7   2     4097.41     3872.82    150.54 o 
  13   7   2       52.97      125.26     84.71 o 
  14   7   2     3165.45     3139.95    154.21 o 
  15   7   2      784.51      757.66    131.06 o 
  16   7   2       18.23       38.50    114.99 o 
  17   7   2       63.25      202.75    185.91 o 
 -17   8   2        4.17     -200.16    316.09 o 
 -16   8   2       37.85      115.46    169.51 o 
 -15   8   2     1444.44     1388.46    144.34 o 
 -14   8   2     3544.78     4186.95    191.46 o 
 -13   8   2      211.47      253.02     96.34 o 
 -12   8   2     7184.37     7185.07    756.64 o 
 -11   8   2      442.79      743.40    213.51 o 
 -10   8   2      153.20      121.84     61.81 o 
  -9   8   2       11.23      -44.94     46.37 o 
  -8   8   2     2868.39     2753.70     84.11 o 
  -7   8   2     6146.34     5942.54     98.80 o 
  -6   8   2     2329.85     2867.00     66.54 o 
  -5   8   2     5637.66     5490.04     86.56 o 
  -4   8   2    17665.62    17189.21    164.80 o 
  -3   8   2       18.52        5.80     30.69 o 
  -2   8   2    44742.25    42999.55    368.80 o 
  -1   8   2    59299.84    58899.99    470.86 o 
   0   8   2       38.80       90.00     29.73 o 
   1   8   2     1978.22     1902.31     64.38 o 
   2   8   2     7091.37     5920.67    100.87 o 
   3   8   2    97701.48    99581.23    763.40 o 
   4   8   2    32625.69    31487.32    253.77 o 
   5   8   2     3998.45     4017.24     84.47 o 
   6   8   2     1470.45     1503.63     74.67 o 
   7   8   2     3287.12     3146.87     88.63 o 
   8   8   2       25.70      -46.39     46.39 o 
   9   8   2     1036.61     1029.07    104.34 o 
  10   8   2      335.03      207.21    140.62 o 
  11   8   2      139.82       26.38     70.67 o 
  12   8   2      493.40      515.15     89.96 o 
  13   8   2     7880.84     8451.01    223.29 o 
  14   8   2     3325.92     3721.02    211.09 o 
  15   8   2       74.02     -109.85    109.85 o 
  16   8   2       95.90       81.01    155.04 o 
  17   8   2      643.48      619.46    150.63 o 
 -17   9   2     1312.61     1467.56    416.11 o 
 -16   9   2      496.41      345.80    192.93 o 
 -15   9   2       35.10      225.30    171.80 o 
 -14   9   2     2249.74     2420.05    239.57 o 
 -13   9   2    11782.41    12179.98    417.64 o 
 -12   9   2    10111.70     9942.19    368.79 o 
 -11   9   2      585.03      542.04    142.06 o 
 -10   9   2     1511.50     1712.79    133.73 o 
  -9   9   2    19390.44    19738.48    256.07 o 
  -8   9   2     7489.27     7274.07    117.86 o 
  -7   9   2      677.43      644.27     55.48 o 
  -6   9   2     2027.38     2056.79     61.39 o 
  -5   9   2      173.65      199.24     30.34 o 
  -4   9   2      941.61      807.54     40.80 o 
  -3   9   2     6867.02     7099.25    113.55 o 
  -2   9   2    11228.33    12026.53    156.96 o 
  -1   9   2     7678.48     6716.37    106.60 o 
   0   9   2     9667.31     9675.63    129.73 o 
   1   9   2    13725.92    14614.74    181.86 o 
   2   9   2     9452.56     9517.42    146.12 o 
   3   9   2     5333.59     5472.62     95.78 o 
   4   9   2     5273.84     4750.07     82.18 o 
   5   9   2     3615.36     3759.39     82.63 o 
   6   9   2     3155.26     3019.01     76.60 o 
   7   9   2     4446.23     4520.58     95.63 o 
   8   9   2     8332.04     8363.71    232.07 o 
   9   9   2     2148.75     2038.41    235.47 o 
  10   9   2     1745.01     1680.95    135.06 o 
  11   9   2     1350.02     1416.03    138.75 o 
  12   9   2        7.59       87.10    105.17 o 
  13   9   2       56.44       22.81    134.33 o 
  14   9   2     1398.46     1620.27    220.29 o 
  15   9   2     3034.02     2975.33    481.32 o 
  16   9   2      459.99      380.00    197.85 o 
  17   9   2       94.09       14.46    196.66 o 
 -17  10   2      218.53      191.20    123.84 o 
 -16  10   2       29.09      261.03    190.33 o 
 -15  10   2      209.27      283.11    181.53 o 
 -14  10   2     1591.83     1917.18    292.16 o 
 -13  10   2      468.38      491.49    151.82 o 
 -12  10   2     2583.90     2794.20    185.50 o 
 -11  10   2       43.36       70.68    133.34 o 
 -10  10   2     1865.40     1837.71    112.35 o 
  -9  10   2       28.44       70.88     82.01 o 
  -8  10   2    13769.43    13401.85    193.38 o 
  -7  10   2    10946.34    10914.37    148.27 o 
  -6  10   2      887.47      947.48     51.63 o 
  -5  10   2     7096.27     6901.32    102.16 o 
  -4  10   2     8282.93     8465.07    115.09 o 
  -3  10   2     1134.68     1119.02     56.27 o 
  -2  10   2        1.43       97.03     33.68 o 
  -1  10   2     6461.11     6805.72    113.11 o 
   0  10   2    33662.68    31766.66    298.50 o 
   1  10   2    61867.40    61206.54    547.59 o 
   2  10   2    57448.47    56613.57    513.83 o 
   3  10   2    10264.07    10063.20    141.03 o 
   4  10   2     7455.08     7246.23    109.11 o 
   5  10   2     2852.61     3046.29     78.72 o 
   6  10   2    35189.25    35334.16    326.57 o 
   7  10   2    22594.05    22012.30    307.87 o 
   8  10   2        6.59      -58.77     67.90 o 
   9  10   2     6959.90     7103.91    316.04 o 
  10  10   2     6371.79     6011.08    295.79 o 
  11  10   2       26.63      -26.00    100.29 o 
  12  10   2      314.16      316.63    116.31 o 
  13  10   2     1297.78     1432.22    214.04 o 
  14  10   2     3552.27     3285.17    270.40 o 
  15  10   2     1498.28     1199.24    221.28 o 
  16  10   2      173.56      261.51    305.29 o 
 -16  11   2      223.79      242.15    123.35 o 
 -15  11   2      216.79      295.32    115.94 o 
 -14  11   2     1318.51     1407.17    194.48 o 
 -13  11   2     4683.70     4883.28    204.11 o 
 -12  11   2     4673.88     4626.17    192.11 o 
 -11  11   2      655.17      567.46    101.89 o 
 -10  11   2      532.99      464.88     95.39 o 
  -9  11   2     2239.06     2248.06    111.99 o 
  -8  11   2     5627.66     5636.42    206.06 o 
  -7  11   2     2753.60     2491.35    195.77 o 
  -6  11   2     5502.32     5884.65    108.34 o 
  -5  11   2     6478.55     6625.14    133.10 o 
  -4  11   2      942.14     1147.12     67.36 o 
  -3  11   2       10.01       -8.81     52.57 o 
  -2  11   2       32.80       32.19     38.79 o 
  -1  11   2    15767.02    15398.04    190.81 o 
   0  11   2    43015.55    42374.54    381.78 o 
   1  11   2     2489.01     2551.25     85.48 o 
   2  11   2     5159.12     5291.44    113.19 o 
   3  11   2     5745.10     5892.58    119.22 o 
   4  11   2     1473.16     1419.02     65.90 o 
   5  11   2    10503.37    10625.17    148.06 o 
   6  11   2      895.13     1122.48     81.15 o 
   7  11   2     8271.01     8135.71    185.02 o 
   8  11   2     6723.69     6515.90    183.84 o 
   9  11   2      510.30      441.56    109.97 o 
  10  11   2     1889.06     2004.80    120.82 o 
  11  11   2     1544.64     1538.26    139.86 o 
  12  11   2      126.28      131.58     92.65 o 
  13  11   2      376.27      430.22    123.93 o 
  14  11   2      109.05       78.22    116.77 o 
  15  11   2     1389.48     1015.72    153.65 o 
  16  11   2     1481.71     1423.00    285.54 o 
 -16  12   2       69.58       31.86    113.99 o 
 -15  12   2     1070.56      954.37    166.34 o 
 -14  12   2     1389.47     1127.75    133.36 o 
 -13  12   2      139.99      120.12     97.84 o 
 -12  12   2      634.32      720.01    182.49 o 
 -11  12   2     4870.53     5071.36    229.17 o 
 -10  12   2     3048.93     3197.78    166.39 o 
  -9  12   2      623.68      372.39     77.32 o 
  -8  12   2      722.47      688.16     84.72 o 
  -7  12   2     4380.52     4353.63    197.05 o 
  -6  12   2    17402.69    17115.18    303.02 o 
  -5  12   2     1497.39     1552.96    103.03 o 
  -4  12   2       28.43       26.51     53.78 o 
  -3  12   2     6481.46     6586.87    136.37 o 
  -2  12   2      305.38      360.80     61.09 o 
  -1  12   2     4934.92     5287.54    126.93 o 
   0  12   2      295.07      431.63     50.13 o 
   1  12   2    18305.30    17376.41    227.10 o 
   2  12   2     7806.13     7919.28    145.31 o 
   3  12   2     2494.69     2411.98    131.27 o 
   4  12   2     4287.54     4464.55    132.27 o 
   5  12   2     3612.14     3180.75    222.67 o 
   6  12   2      955.10      962.85     89.83 o 
   7  12   2       73.09      152.62     84.05 o 
   8  12   2     1735.30     1579.65    123.58 o 
   9  12   2      990.49      892.82    108.65 o 
  10  12   2       63.34        1.87     91.64 o 
  11  12   2       16.46       -6.09    113.65 o 
  12  12   2     1846.94     1779.79    157.81 o 
  13  12   2     2064.08     1976.21    163.49 o 
  14  12   2      757.30      630.91    138.08 o 
  15  12   2      677.75      730.53    167.60 o 
  16  12   2       68.35      232.72    171.48 o 
 -15  13   2       15.79     -128.94    128.94 o 
 -14  13   2       94.78       50.74    108.87 o 
 -13  13   2       49.22      -25.17    100.79 o 
 -12  13   2     1415.19     1453.54    168.23 o 
 -11  13   2     1236.90     1359.85    255.38 o 
 -10  13   2     1187.39     1243.63    141.93 o 
  -9  13   2     2887.33     2628.38    177.52 o 
  -8  13   2      278.09      322.20     88.51 o 
  -7  13   2     5326.05     5211.12    216.40 o 
  -6  13   2      278.90      251.52    125.03 o 
  -5  13   2     8794.34     8799.72    220.96 o 
  -4  13   2    18699.41    18435.41    289.93 o 
  -3  13   2     3074.26     3258.29    174.97 o 
  -2  13   2       51.66      193.52    104.89 o 
  -1  13   2        9.81      105.49     52.17 o 
   0  13   2     5359.52     5312.85    119.01 o 
   1  13   2     1207.85     1169.23     74.30 o 
   2  13   2       27.44      113.00     78.37 o 
   3  13   2       20.32      -74.84    134.49 o 
   4  13   2     1418.29     1553.26    174.82 o 
   5  13   2    10064.37     9724.97    334.12 o 
   6  13   2    13246.20    13604.10    264.23 o 
   7  13   2     5266.01     5378.13    405.40 o 
   8  13   2     1098.51     1030.90    117.12 o 
   9  13   2     1383.02     1334.47    126.86 o 
  10  13   2     3476.00     3594.33    179.49 o 
  11  13   2     4853.06     4887.72    237.24 o 
  12  13   2      760.70      706.86    313.89 o 
  13  13   2       85.97      -30.84    225.93 o 
  14  13   2        0.44      -68.70    171.04 o 
  15  13   2        4.86       48.59    143.64 o 
 -15  14   2        1.22       16.48    122.70 o 
 -14  14   2      534.44      453.21    141.01 o 
 -13  14   2       33.52      -78.75    115.70 o 
 -12  14   2     1320.88     1324.63    154.99 o 
 -11  14   2      390.83      376.76    122.58 o 
 -10  14   2     6517.83     6304.97    260.45 o 
  -9  14   2     7172.21     7360.52    277.71 o 
  -8  14   2     1739.77     1512.14    125.75 o 
  -7  14   2      480.30      569.64     97.99 o 
  -6  14   2    13662.03    13071.06    285.99 o 
  -5  14   2     5589.80     5925.65    188.92 o 
  -4  14   2     2659.25     2519.60    133.55 o 
  -3  14   2       26.40      -12.38     86.05 o 
  -2  14   2     7502.98     7198.85    214.53 o 
  -1  14   2     2614.16     2653.43     94.91 o 
   0  14   2      831.45      691.24     69.51 o 
   1  14   2     3276.28     3558.32    146.40 o 
   2  14   2      230.23      137.43    114.44 o 
   3  14   2     3683.31     3941.43    189.26 o 
   4  14   2      699.89      715.52     98.82 o 
   5  14   2     3433.41     3378.78    144.57 o 
   6  14   2       30.70      -70.67     74.88 o 
   7  14   2     2472.34     2582.53    254.60 o 
   8  14   2      143.16       53.75     94.12 o 
   9  14   2      445.70      470.16    113.85 o 
  10  14   2      277.50      292.50    113.73 o 
  11  14   2     3380.53     3727.56    291.02 o 
  12  14   2     2014.85     1917.32    188.94 o 
  13  14   2       10.19       89.49    133.15 o 
  14  14   2       60.94      -62.36    135.38 o 
  15  14   2      403.09      200.66    255.16 o 
 -14  15   2      117.82       92.72    130.56 o 
 -13  15   2     2255.07     2530.11    198.56 o 
 -12  15   2      314.51       -3.58    127.85 o 
 -11  15   2     1839.51     1849.47    176.25 o 
 -10  15   2     3288.23     3644.70    252.01 o 
  -9  15   2      164.78      216.70    122.96 o 
  -8  15   2     5959.61     5865.08    261.31 o 
  -7  15   2     1841.94     1789.67    254.80 o 
  -6  15   2      213.03      157.73     92.09 o 
  -5  15   2     1942.25     1631.08    131.38 o 
  -4  15   2     1714.75     1546.46    218.49 o 
  -3  15   2        2.64     -105.60    132.69 o 
  -2  15   2     2595.03     2816.58    128.69 o 
  -1  15   2    10283.74    10215.37    237.10 o 
   0  15   2     4460.75     4291.28    150.64 o 
   1  15   2     1309.62     1353.02    111.77 o 
   2  15   2     1305.05     1553.44    165.53 o 
   3  15   2      600.75      527.95    127.39 o 
   4  15   2       14.35      -51.26    113.33 o 
   5  15   2     4675.48     4763.36    172.41 o 
   6  15   2     7318.58     7263.18    233.94 o 
   7  15   2     5596.46     6060.57    256.64 o 
   8  15   2      387.71      181.05    105.31 o 
   9  15   2     2827.72     2884.51    171.16 o 
  10  15   2     9078.35     9175.42    274.72 o 
  11  15   2     1504.42     1321.34    182.99 o 
  12  15   2      530.44      413.83    151.37 o 
  13  15   2        4.98      -73.23    140.35 o 
  14  15   2     1294.40     1126.86    186.72 o 
 -13  16   2       12.78     -130.88    130.88 o 
 -12  16   2     1308.58     1636.03    181.29 o 
 -11  16   2      122.08      125.91    132.05 o 
 -10  16   2     2307.18     2240.93    221.42 o 
  -9  16   2     5954.11     5527.61    264.57 o 
  -8  16   2     1515.75     1661.84    204.82 o 
  -7  16   2       61.06      -20.71     90.10 o 
  -6  16   2     2354.22     2242.10    150.91 o 
  -5  16   2     3704.55     3495.69    179.95 o 
  -4  16   2     1748.25     1649.27    280.65 o 
  -3  16   2      956.64      810.27    155.87 o 
  -2  16   2     2499.05     2411.30    237.21 o 
  -1  16   2      178.68      188.15     95.01 o 
   0  16   2      746.38     1003.71    210.14 o 
   1  16   2      204.01       64.32    101.47 o 
   2  16   2       78.46      284.49    249.21 o 
   3  16   2      392.49      492.67    155.18 o 
   4  16   2     1113.78     1234.49    137.01 o 
   5  16   2     1968.44     2005.58    134.23 o 
   6  16   2       99.76      118.76    101.27 o 
   7  16   2     2629.10     2912.12    174.82 o 
   8  16   2       84.30      -11.79    107.06 o 
   9  16   2     1604.10     1676.52    151.16 o 
  10  16   2       20.32     -128.78    128.78 o 
  11  16   2     4326.77     4179.51    261.72 o 
  12  16   2     1086.48      820.73    172.92 o 
  13  16   2      107.56      237.02    151.53 o 
 -13  17   2        5.88      321.76    150.41 o 
 -12  17   2      297.06      113.04    141.69 o 
 -11  17   2     2260.96     2092.58    204.13 o 
 -10  17   2      671.35      599.42    308.60 o 
  -9  17   2      269.94      167.60    237.70 o 
  -8  17   2      721.61      653.38    151.90 o 
  -7  17   2       92.87      100.05    120.89 o 
  -6  17   2      943.72      869.46    131.34 o 
  -5  17   2      223.94      244.79    127.25 o 
  -4  17   2     4255.76     4446.97    208.44 o 
  -3  17   2     3987.65     4126.84    214.78 o 
  -2  17   2     3455.88     3353.15    187.48 o 
  -1  17   2      557.38      608.71    120.14 o 
   0  17   2       63.59        8.47     93.52 o 
   1  17   2       21.54     -111.74    125.05 o 
   2  17   2     1623.45     1782.15    142.21 o 
   3  17   2     2497.37     2511.49    172.41 o 
   4  17   2       31.93      111.38    121.03 o 
   5  17   2     7972.76     8611.52    241.82 o 
   6  17   2     5266.79     5266.65    224.04 o 
   7  17   2        1.51     -105.49    105.49 o 
   8  17   2     1241.91     1177.39    144.57 o 
   9  17   2      132.66      217.54    120.92 o 
  10  17   2     3508.67     3226.37    240.19 o 
  11  17   2     1705.38     1514.71    200.08 o 
  12  17   2       71.85      177.93    157.68 o 
  13  17   2      401.11      211.50    162.86 o 
 -12  18   2       79.29      130.65    150.19 o 
 -11  18   2       19.75       33.06    143.10 o 
 -10  18   2      696.05      345.30    247.56 o 
  -9  18   2      219.12      206.90    144.69 o 
  -8  18   2      141.10      312.48    146.47 o 
  -7  18   2        4.22       28.02    130.55 o 
  -6  18   2      370.52      342.00    122.96 o 
  -5  18   2      764.92      897.99    186.16 o 
  -4  18   2      579.83      462.25    232.17 o 
  -3  18   2      444.18      440.09    129.29 o 
  -2  18   2     3913.22     3955.64    210.10 o 
  -1  18   2     2383.65     2408.62    223.27 o 
   0  18   2      264.08      248.63    114.44 o 
   1  18   2       68.10      -86.19     99.32 o 
   2  18   2      189.15       66.54    154.36 o 
   3  18   2     3878.57     3989.60    212.14 o 
   4  18   2     8062.48     7970.45    282.93 o 
   5  18   2     3633.09     4064.90    295.10 o 
   6  18   2      302.08      110.25    122.18 o 
   7  18   2      247.19      343.97    257.41 o 
   8  18   2      326.61      356.38    132.06 o 
   9  18   2      505.90      412.42    179.68 o 
  10  18   2      135.42      213.69    158.14 o 
  11  18   2      443.08      356.10    237.15 o 
  12  18   2     1055.78     1150.86    414.46 o 
 -11  19   2      689.22      603.28    173.24 o 
 -10  19   2      856.86     1046.26    237.03 o 
  -9  19   2      501.18      661.45    178.83 o 
  -8  19   2      383.74      271.54    161.07 o 
  -7  19   2        1.66      155.50    183.33 o 
  -6  19   2      236.14      543.84    161.98 o 
  -5  19   2       23.67      110.27    147.20 o 
  -4  19   2      158.23      194.00    121.37 o 
  -3  19   2      765.33      611.83    139.81 o 
  -2  19   2     1309.83     1263.55    226.00 o 
  -1  19   2      763.30      421.26    163.92 o 
   0  19   2      954.77     1098.26    188.42 o 
   1  19   2      305.18      412.67    129.02 o 
   2  19   2      186.18       79.02    123.42 o 
   3  19   2      293.05      196.20    125.66 o 
   4  19   2        8.56     -117.75    117.75 o 
   5  19   2       47.74      116.70    124.46 o 
   6  19   2      324.67      463.05    133.99 o 
   7  19   2        6.34      -20.67    140.03 o 
   8  19   2      216.97        6.01    159.69 o 
   9  19   2      132.58      -21.36    157.43 o 
  10  19   2       68.77      238.77    173.63 o 
  11  19   2       78.83     -157.62    157.62 o 
 -10  20   2      217.08       57.37    165.52 o 
  -9  20   2       12.39      173.03    169.33 o 
  -8  20   2     1120.97     1188.12    201.39 o 
  -7  20   2      914.42      733.28    183.98 o 
  -6  20   2       39.91      -49.40    151.27 o 
  -5  20   2     1083.06     1212.04    158.13 o 
  -4  20   2      103.10      312.90    164.28 o 
  -3  20   2       37.21      206.99    135.78 o 
  -2  20   2        0.18        3.41    153.64 o 
  -1  20   2      640.56      632.59    183.71 o 
   0  20   2     3222.12     3491.91    271.64 o 
   1  20   2     4235.77     4916.46    321.13 o 
   2  20   2     3467.88     3190.91    215.85 o 
   3  20   2     1698.04     1839.50    181.99 o 
   4  20   2        1.29      -48.20    121.86 o 
   5  20   2       52.92      -23.26    134.11 o 
   6  20   2     2217.96     2498.62    195.09 o 
   7  20   2     3065.82     3172.01    215.69 o 
   8  20   2      143.75       20.92    168.22 o 
   9  20   2     1199.47     1277.64    218.27 o 
  10  20   2      862.44      673.68    198.05 o 
  -8  21   2      825.53      684.96    197.97 o 
  -7  21   2      119.90      139.49    169.96 o 
  -6  21   2      977.44      919.30    212.88 o 
  -5  21   2      287.03      159.39    166.86 o 
  -4  21   2       40.13       68.89    160.94 o 
  -3  21   2       56.01      140.23    138.99 o 
  -2  21   2      959.12     1250.78    455.07 o 
  -1  21   2     1235.96     1195.12    215.31 o 
   0  21   2      832.30      848.93    193.43 o 
   1  21   2      559.33      795.04    207.28 o 
   2  21   2       17.60       44.02    134.87 o 
   3  21   2     1231.50     1411.78    179.70 o 
   4  21   2      228.34       75.34    141.82 o 
   5  21   2      789.96      490.86    158.45 o 
   6  21   2      914.34      848.28    166.29 o 
   7  21   2      472.72      332.20    189.16 o 
   8  21   2     2056.01     2176.21    491.72 o 
  -7  22   2      975.56      844.09    208.96 o 
  -6  22   2      623.00      562.56    200.45 o 
  -5  22   2      141.63     -156.04    173.95 o 
  -4  22   2       98.60      133.07    182.63 o 
  -3  22   2        0.30      220.60    187.49 o 
  -2  22   2        4.66       70.86    167.75 o 
  -1  22   2       93.61      209.37    184.35 o 
   0  22   2       10.79       43.95    176.13 o 
   1  22   2        2.78      -27.90    171.59 o 
   2  22   2      788.85      575.52    167.68 o 
   3  22   2     1374.11     1367.20    192.24 o 
   4  22   2       35.39      -18.53    147.19 o 
   5  22   2       53.19      122.26    154.54 o 
   6  22   2      502.45      614.43    166.85 o 
   7  22   2      671.97      869.22    216.46 o 
  -4  23   2      286.96     -226.00    226.00 o 
  -3  23   2      696.11     1003.09    307.84 o 
  -2  23   2      229.46      234.54    185.13 o 
  -1  23   2       41.28      -99.74    185.80 o 
   0  23   2       19.74     -153.75    195.10 o 
   1  23   2      284.96      285.40    202.64 o 
   2  23   2      608.62      659.47    224.97 o 
   3  23   2      103.48      189.20    167.56 o 
   4  23   2      760.94      767.40    272.67 o 
 -18   1   3      151.68      118.17    153.27 o 
 -17   1   3      384.88      329.22    145.34 o 
 -16   1   3      920.48      967.07    165.27 o 
 -15   1   3     6074.33     6437.34    281.29 o 
 -14   1   3     1829.08     1730.74    133.46 o 
 -13   1   3     2230.51     2020.76    111.48 o 
 -12   1   3     2966.23     2876.18    108.13 o 
 -11   1   3     1585.09     1474.57     84.26 o 
 -10   1   3     8196.39     8284.58    151.36 o 
  -9   1   3    11882.19    12019.94    165.81 o 
  -8   1   3      132.92       72.59     33.52 o 
  -7   1   3     7332.34     8249.58     96.22 o 
  -6   1   3     2550.01     2539.43     54.75 o 
  -5   1   3      247.03      208.84     21.84 o 
  -4   1   3     6921.80     9708.30    103.40 o 
  -3   1   3     3690.79     5258.29     76.55 o 
  -2   1   3    80937.35    93992.95    663.23 o 
  -1   1   3    15565.62    25368.90    224.16 o 
   0   1   3    27786.00    18078.91    157.66 o 
   1   1   3     2386.12     1104.58     27.68 o 
   2   1   3     2493.51     2682.43     47.24 o 
   3   1   3     4047.43     3967.62     62.59 o 
   4   1   3     6409.91     6129.76     83.97 o 
   5   1   3     2454.76     2089.54     56.66 o 
   6   1   3      812.05      981.77     46.41 o 
   7   1   3     4897.40     4715.61     92.77 o 
   8   1   3     3087.38     2944.77     83.52 o 
   9   1   3     3142.10     2910.93     89.85 o 
  10   1   3      733.87      661.02     95.21 o 
  11   1   3     1142.06      976.01     85.09 o 
  12   1   3     8661.00     8127.62    188.24 o 
  13   1   3     5056.99     5584.62    186.48 o 
  14   1   3        8.41      -87.66     87.66 o 
  15   1   3      321.00      487.57    107.12 o 
  16   1   3       53.73       99.27    105.50 o 
  17   1   3      147.52      333.28    116.56 o 
  18   1   3      832.86      734.78    194.53 o 
 -18   2   3     1359.48     1356.86    193.32 o 
 -17   2   3       98.02      -18.48    132.02 o 
 -16   2   3     3374.55     3434.29    231.38 o 
 -15   2   3      276.66       52.21    120.38 o 
 -14   2   3     6544.33     6222.79    213.69 o 
 -13   2   3     1215.50     1344.66     92.96 o 
 -12   2   3     6337.58     6346.80    171.06 o 
 -11   2   3    14931.41    14628.92    338.85 o 
 -10   2   3     2470.73     2767.73     86.20 o 
  -9   2   3     9509.49     9641.33    121.44 o 
  -8   2   3      919.49     1075.99     53.61 o 
  -7   2   3    18409.92    19136.75    177.83 o 
  -6   2   3    37831.47    38942.69    299.02 o 
  -5   2   3     1341.97     1207.95     34.89 o 
  -4   2   3    16459.64    17130.71    136.77 o 
  -3   2   3     8678.92     8671.68     93.83 o 
  -2   2   3     3670.47     3347.29     45.16 o 
  -1   2   3     8575.41     7157.20     75.75 o 
   0   2   3    30196.71    36831.39    368.97 o 
   1   2   3    50027.95    47293.10    401.01 o 
   2   2   3     3773.49     3998.27     78.50 o 
   3   2   3     7649.39     8214.19    119.28 o 
   4   2   3     1908.94     1816.77     49.27 o 
   5   2   3    17038.12    16702.49    167.99 o 
   6   2   3      991.97     1101.22     50.61 o 
   7   2   3     5232.52     4655.63     91.48 o 
   8   2   3     1125.56     1215.72     61.00 o 
   9   2   3     9211.09     9159.85    145.76 o 
  10   2   3     4995.83     4633.40    118.71 o 
  11   2   3     6530.39     6415.85    143.71 o 
  12   2   3     5039.41     5102.64    143.64 o 
  13   2   3       39.68        1.56    135.09 o 
  14   2   3     1979.87     2163.12    139.00 o 
  15   2   3        2.07       -7.91     89.86 o 
  16   2   3     1568.08     1281.58    134.37 o 
  17   2   3     1503.73     1079.27    159.37 o 
  18   2   3       44.33       -7.62    158.52 o 
 -18   3   3      121.45       69.37    152.37 o 
 -17   3   3     1036.43      958.81    283.18 o 
 -16   3   3      248.83      337.39    135.34 o 
 -15   3   3     6704.26     7069.88    509.60 o 
 -14   3   3     1695.82     1575.97    146.55 o 
 -13   3   3     2399.88     2346.60    164.21 o 
 -12   3   3      484.44      509.93     71.04 o 
 -11   3   3     8841.68     8629.96    161.06 o 
 -10   3   3     9864.97    10245.42    144.72 o 
  -9   3   3       67.37       47.39     37.11 o 
  -8   3   3    13082.84    13438.09    206.53 o 
  -7   3   3     4493.15     5022.54     81.08 o 
  -6   3   3    61033.08    64351.34    463.10 o 
  -5   3   3      876.40      708.20     29.33 o 
  -4   3   3       12.39       -6.36     21.58 o 
  -3   3   3     3993.85     4166.90     63.13 o 
  -2   3   3     8963.79    11035.43    111.16 o 
  -1   3   3     2722.63     4166.68     58.63 o 
   0   3   3    10561.70     7189.97     89.01 o 
   1   3   3    39151.02    49502.72    415.62 o 
   2   3   3     1553.11      897.27     85.05 o 
   3   3   3    52729.79    55391.05    424.70 o 
   4   3   3    45473.21    43493.36    378.02 o 
   5   3   3      555.22      481.40     33.80 o 
   6   3   3    11070.37    10123.24    133.00 o 
   7   3   3     1375.23     1436.92     57.33 o 
   8   3   3    34106.50    32643.77    308.31 o 
   9   3   3    53858.75    53255.95    485.50 o 
  10   3   3       12.25      -55.75     55.75 o 
  11   3   3     3289.53     3201.24    110.31 o 
  12   3   3      959.16     1089.31     91.75 o 
  13   3   3    15093.03    15095.21    289.30 o 
  14   3   3     2906.95     2871.91    150.25 o 
  15   3   3      105.49       17.12     94.59 o 
  16   3   3       41.90     -122.44    152.14 o 
  17   3   3      348.84      433.91    136.66 o 
  18   3   3      361.28      253.60    140.26 o 
 -18   4   3     1367.16     1201.13    273.95 o 
 -17   4   3      223.00      -27.69    134.20 o 
 -16   4   3      431.05      413.23    142.28 o 
 -15   4   3      594.73      389.64    112.54 o 
 -14   4   3     1165.94     1120.92    118.17 o 
 -13   4   3     1064.34      976.58     87.22 o 
 -12   4   3     4786.84     4452.63    161.78 o 
 -11   4   3     4234.72     4250.11    164.88 o 
 -10   4   3     4526.81     4146.97    119.96 o 
  -9   4   3    10300.23    10229.09    192.71 o 
  -8   4   3    20468.32    19908.43    271.73 o 
  -7   4   3    30247.38    29609.65    237.32 o 
  -6   4   3      233.03      275.93     23.71 o 
  -5   4   3     2777.99     2591.97     47.10 o 
  -4   4   3       72.97       27.42     24.25 o 
  -3   4   3      113.90      125.57     24.26 o 
  -2   4   3      336.13      339.37     29.22 o 
  -1   4   3     7571.72     7947.73     94.19 o 
   0   4   3     8964.75    10344.01    114.14 o 
   1   4   3    17531.91    14464.35    146.30 o 
   2   4   3    10058.25    11250.67    165.11 o 
   3   4   3       31.28       97.91     28.31 o 
   4   4   3    18539.00    18859.38    167.73 o 
   5   4   3    57265.70    54744.85    435.82 o 
   6   4   3    10620.35    11029.91    136.01 o 
   7   4   3    29038.32    28360.49    270.30 o 
   8   4   3     8575.52     8198.08    119.68 o 
   9   4   3    11987.15    11964.07    176.32 o 
  10   4   3    20122.23    19390.69    244.09 o 
  11   4   3      515.42      358.25     69.78 o 
  12   4   3     8035.56     7821.13    201.33 o 
  13   4   3     2261.08     2337.74    132.98 o 
  14   4   3      704.84      589.18    101.27 o 
  15   4   3      421.80      376.78    103.63 o 
  16   4   3      407.99      296.46    134.54 o 
  17   4   3       64.81      119.28    130.38 o 
  18   4   3       61.27      -50.21    132.72 o 
 -18   5   3       59.46      126.68    153.89 o 
 -17   5   3      606.78      958.02    331.69 o 
 -16   5   3       56.18        7.67    109.32 o 
 -15   5   3      121.99      -23.37     95.68 o 
 -14   5   3      775.29      882.63    166.25 o 
 -13   5   3     1621.86     1684.77    125.84 o 
 -12   5   3     2596.80     2735.86    115.01 o 
 -11   5   3     2072.53     2008.31     86.52 o 
 -10   5   3     1220.79     1356.23     66.70 o 
  -9   5   3     8282.12     8941.18    121.05 o 
  -8   5   3     9802.18     9442.43    117.63 o 
  -7   5   3       64.68       93.28     26.19 o 
  -6   5   3     9091.40     9425.06    100.68 o 
  -5   5   3     5076.76     5349.39     76.54 o 
  -4   5   3     5614.82     5608.83     79.03 o 
  -3   5   3     3468.32     3911.29     59.86 o 
  -2   5   3    13810.58    14158.15    132.24 o 
  -1   5   3      128.72       45.30     24.08 o 
   0   5   3     3364.40     2002.61     46.49 o 
   1   5   3      714.39     1159.38     39.52 o 
   2   5   3     3306.10     3944.32     88.31 o 
   3   5   3     1664.04     1551.94     83.55 o 
   4   5   3      797.41      724.28     38.50 o 
   5   5   3     2326.93     2201.36     49.67 o 
   6   5   3    11688.88    11718.41    125.33 o 
   7   5   3       53.65      136.73     33.32 o 
   8   5   3    10561.01    10392.69    142.14 o 
   9   5   3     1452.62     1650.11     77.39 o 
  10   5   3      349.77      320.54     63.75 o 
  11   5   3      310.18      137.48    124.31 o 
  12   5   3       59.12      -18.90     69.67 o 
  13   5   3     1674.75     1714.62    122.05 o 
  14   5   3       10.17       20.94     88.50 o 
  15   5   3     1319.42     1320.29    125.50 o 
  16   5   3       50.52       33.17    117.07 o 
  17   5   3      282.51       99.94    131.62 o 
  18   5   3       24.52      257.60    181.26 o 
 -18   6   3        0.43      -10.60    145.72 o 
 -17   6   3       47.14      187.97    144.02 o 
 -16   6   3      299.41      304.14    182.26 o 
 -15   6   3      315.49      286.92    106.17 o 
 -14   6   3     1618.05     1711.78    133.85 o 
 -13   6   3     1434.41     1276.41    115.47 o 
 -12   6   3      441.08      327.87     83.53 o 
 -11   6   3     1390.00     1399.14     75.30 o 
 -10   6   3      377.04      443.05     44.86 o 
  -9   6   3     2310.22     2284.84     66.69 o 
  -8   6   3      533.49      583.35     51.18 o 
  -7   6   3     2856.83     2960.49     98.97 o 
  -6   6   3     8695.37     8680.55    108.85 o 
  -5   6   3     1151.54     1157.80     40.57 o 
  -4   6   3     1672.28     1757.89     42.64 o 
  -3   6   3      974.21      944.31     35.09 o 
  -2   6   3    24161.34    25852.60    216.34 o 
  -1   6   3    58096.98    60385.59    465.44 o 
   0   6   3     2172.47     1652.76     47.33 o 
   1   6   3    12117.84    11407.77    134.35 o 
   2   6   3       47.11      210.58     26.96 o 
   3   6   3    40500.34    41908.78    366.91 o 
   4   6   3    38550.52    36881.16    370.25 o 
   5   6   3     7580.24     7451.78    103.88 o 
   6   6   3       92.18       27.97     25.42 o 
   7   6   3     2037.02     2044.66     55.36 o 
   8   6   3      134.69      118.14     42.82 o 
   9   6   3      194.54      169.62     46.49 o 
  10   6   3     2583.51     2313.05    162.87 o 
  11   6   3      459.99      349.27     78.39 o 
  12   6   3       11.82      -62.36     80.65 o 
  13   6   3     2751.32     2746.16    142.66 o 
  14   6   3     2094.58     2004.36    135.09 o 
  15   6   3       14.10      -25.96     91.47 o 
  16   6   3      221.35      288.67    128.77 o 
  17   6   3      198.69      122.80    133.06 o 
  18   6   3      654.79      401.28    152.46 o 
 -17   7   3       81.00     -101.28    127.49 o 
 -16   7   3      402.24      353.91    115.68 o 
 -15   7   3      544.07      554.70    114.62 o 
 -14   7   3     1802.66     2138.82    178.54 o 
 -13   7   3     1219.45     1331.51    117.41 o 
 -12   7   3      584.86      675.44     94.43 o 
 -11   7   3     2378.65     2280.58    283.37 o 
 -10   7   3     2605.87     2666.36     77.85 o 
  -9   7   3     1528.87     1673.18     68.86 o 
  -8   7   3      157.42      119.23     39.83 o 
  -7   7   3       98.24      190.66     37.90 o 
  -6   7   3      340.56      403.07     31.47 o 
  -5   7   3     9373.76     9433.53    102.27 o 
  -4   7   3     3087.03     3036.78     62.44 o 
  -3   7   3     4576.90     4380.93     75.73 o 
  -2   7   3    13764.71    11853.96    139.03 o 
  -1   7   3     2583.18     2254.12     57.41 o 
   0   7   3     8232.96     8407.73    108.93 o 
   1   7   3      937.44     1279.87     47.83 o 
   2   7   3    23028.75    24062.20    240.58 o 
   3   7   3    25634.27    24962.67    204.61 o 
   4   7   3    11658.27    11020.42    151.83 o 
   5   7   3     5222.73     4854.66     97.35 o 
   6   7   3     2004.44     1851.92     55.69 o 
   7   7   3     3438.78     3225.60     77.67 o 
   8   7   3    16884.32    17142.00    193.00 o 
   9   7   3     6415.47     6330.22    174.26 o 
  10   7   3      483.74      535.11    100.63 o 
  11   7   3      212.27      127.46     72.76 o 
  12   7   3      561.37      399.56     88.75 o 
  13   7   3     2441.21     2381.64    138.22 o 
  14   7   3     2060.01     2010.60    138.37 o 
  15   7   3      401.95      316.22    153.42 o 
  16   7   3        7.11      -73.77    115.38 o 
  17   7   3        0.18       23.71    133.81 o 
 -17   8   3      539.18      532.03    207.25 o 
 -16   8   3     1605.51     1413.39    237.43 o 
 -15   8   3      240.92      178.46    161.61 o 
 -14   8   3     1398.43     1504.58    200.09 o 
 -13   8   3      379.97      608.46    157.72 o 
 -12   8   3     3111.44     2887.74    218.38 o 
 -11   8   3    13233.50    13349.30    392.65 o 
 -10   8   3      956.18      952.00     65.95 o 
  -9   8   3     5395.44     5633.47    127.63 o 
  -8   8   3     2072.00     2164.28     66.32 o 
  -7   8   3     1538.06     1545.30     57.88 o 
  -6   8   3     8246.38     8705.59    110.28 o 
  -5   8   3    13929.22    14285.97    138.35 o 
  -4   8   3     1517.31     1570.66     50.19 o 
  -3   8   3     6964.52     7256.85    107.72 o 
  -2   8   3     1228.83     1261.81     49.09 o 
  -1   8   3    37226.37    37477.70    324.01 o 
   0   8   3     3149.08     3000.54     75.77 o 
   1   8   3    16827.96    16497.46    190.13 o 
   2   8   3     6120.45     6818.87    108.00 o 
   3   8   3      384.95      515.00     58.30 o 
   4   8   3     5467.14     6145.24    123.23 o 
   5   8   3    14637.24    14132.70    166.38 o 
   6   8   3      146.05       61.63     44.55 o 
   7   8   3     2234.58     2331.14     74.50 o 
   8   8   3      449.07      317.22     82.37 o 
   9   8   3     6011.91     6121.09    185.98 o 
  10   8   3      996.81     1209.68    122.68 o 
  11   8   3     1825.86     1975.31    115.76 o 
  12   8   3     2978.86     2788.19    141.06 o 
  13   8   3     1102.76     1257.55    200.42 o 
  14   8   3      650.37      870.68    116.84 o 
  15   8   3       36.77       89.40    116.99 o 
  16   8   3     1378.56     1370.18    162.57 o 
  17   8   3     1148.46     1151.91    171.49 o 
 -17   9   3      589.45      747.33    246.42 o 
 -16   9   3      275.11      524.21    197.32 o 
 -15   9   3     3506.17     3709.88    290.04 o 
 -14   9   3     2008.67     2202.09    231.34 o 
 -13   9   3     2558.76     2620.32    473.04 o 
 -12   9   3     2237.86     2312.61    211.48 o 
 -11   9   3      899.59      849.70    158.55 o 
 -10   9   3    15202.16    14728.12    211.52 o 
  -9   9   3     3396.12     4011.11    163.05 o 
  -8   9   3     2281.68     2388.82     74.86 o 
  -7   9   3      160.47       91.93     35.60 o 
  -6   9   3      127.13       81.41     40.72 o 
  -5   9   3      264.68      320.89     32.88 o 
  -4   9   3     2634.07     2801.69     66.05 o 
  -3   9   3      846.31      931.13     58.11 o 
  -2   9   3     4639.34     5009.21     87.64 o 
  -1   9   3     3293.49     3225.67     76.43 o 
   0   9   3     8079.25     7298.74    112.25 o 
   1   9   3      524.65      491.34     44.77 o 
   2   9   3     6682.61     6870.82    115.13 o 
   3   9   3       33.26      118.16     41.76 o 
   4   9   3     8853.10     9177.47    106.92 o 
   5   9   3      227.66      213.12     40.97 o 
   6   9   3      380.23      382.45     46.92 o 
   7   9   3      550.90      547.21     64.32 o 
   8   9   3      944.25     1414.79    212.15 o 
   9   9   3      860.01      779.94    146.56 o 
  10   9   3     1125.35      916.43    117.41 o 
  11   9   3      606.66      482.04    113.61 o 
  12   9   3     2796.35     2759.40    174.08 o 
  13   9   3     3547.32     3368.65    250.80 o 
  14   9   3       42.02       16.72    163.79 o 
  15   9   3      825.94      725.51    201.84 o 
  16   9   3      182.06       57.96    187.01 o 
  17   9   3      641.60      504.93    212.42 o 
 -17  10   3       82.68      114.19    120.93 o 
 -16  10   3     1906.22     1673.86    199.38 o 
 -15  10   3      285.15      197.84    109.75 o 
 -14  10   3     1590.83     1901.48    145.11 o 
 -13  10   3      408.46      666.84    146.33 o 
 -12  10   3     2559.80     2550.55    149.60 o 
 -11  10   3     1639.20     1487.28    115.97 o 
 -10  10   3      800.71      894.99     95.36 o 
  -9  10   3     2449.62     2499.70     93.03 o 
  -8  10   3     1383.08     1459.82     99.10 o 
  -7  10   3      553.55      685.50     55.77 o 
  -6  10   3     2495.69     2601.41     73.46 o 
  -5  10   3    16189.03    15320.06    160.89 o 
  -4  10   3     2238.29     2596.39     69.15 o 
  -3  10   3     1374.54     1581.03     94.89 o 
  -2  10   3     8418.17     7948.82    116.65 o 
  -1  10   3     6870.81     6911.67    114.51 o 
   0  10   3        0.77      124.79     44.41 o 
   1  10   3     5823.36     7048.05    141.23 o 
   2  10   3      452.57      534.15     63.62 o 
   3  10   3     1094.27     1361.43     57.53 o 
   4  10   3      802.64      708.74     64.07 o 
   5  10   3     5717.85     5891.67     98.55 o 
   6  10   3     2041.57     2003.50    121.97 o 
   7  10   3     5150.43     4861.98    191.89 o 
   8  10   3      863.34      794.17     88.20 o 
   9  10   3     2181.45     1938.27    193.94 o 
  10  10   3      676.55      591.58    113.58 o 
  11  10   3     1542.91     1751.70    194.69 o 
  12  10   3     4080.17     4055.13    205.44 o 
  13  10   3        6.48       78.56    116.63 o 
  14  10   3      450.93      419.81    183.70 o 
  15  10   3        4.01      107.01    175.84 o 
  16  10   3      225.51      169.66    198.93 o 
 -16  11   3      560.40      425.67    120.57 o 
 -15  11   3       16.32      -98.32     98.32 o 
 -14  11   3      150.72      107.52     98.21 o 
 -13  11   3      528.41      516.51    158.17 o 
 -12  11   3      127.88      305.68    122.25 o 
 -11  11   3      620.12      700.36    169.71 o 
 -10  11   3       83.18       64.44     75.89 o 
  -9  11   3     8151.78     8083.35    185.84 o 
  -8  11   3     3191.20     3016.79    121.11 o 
  -7  11   3     1267.40     1467.99     82.18 o 
  -6  11   3     6356.66     6605.87    116.37 o 
  -5  11   3       27.28      130.77     46.04 o 
  -4  11   3    31522.24    29535.13    285.98 o 
  -3  11   3       82.05      103.64     41.17 o 
  -2  11   3     6907.28     6573.25    112.01 o 
  -1  11   3      189.33      290.57     56.78 o 
   0  11   3     1013.72     1268.16     64.11 o 
   1  11   3      172.62      101.09     70.28 o 
   2  11   3     1568.98     1834.10     73.90 o 
   3  11   3       13.06      -49.90     66.99 o 
   4  11   3      111.90      167.18     35.93 o 
   5  11   3     1429.30     1563.47     85.37 o 
   6  11   3    16155.91    15962.11    238.63 o 
   7  11   3    12733.06    12068.75    236.73 o 
   8  11   3      396.78      297.30    105.86 o 
   9  11   3      798.64      910.83     97.30 o 
  10  11   3     3105.46     3078.93    221.82 o 
  11  11   3     6724.35     6737.90    202.68 o 
  12  11   3     1057.98      957.09    113.55 o 
  13  11   3       10.78     -103.31    103.31 o 
  14  11   3      166.20       54.63    169.78 o 
  15  11   3      104.08      -72.53    177.01 o 
  16  11   3       24.30     -134.97    195.69 o 
 -16  12   3      141.79      104.31    107.66 o 
 -15  12   3      105.61      -31.71    102.28 o 
 -14  12   3       45.37       69.78    100.70 o 
 -13  12   3      426.78      312.71    106.58 o 
 -12  12   3       95.66       87.26     96.38 o 
 -11  12   3     2464.04     2645.54    232.71 o 
 -10  12   3     6427.14     6336.89    208.17 o 
  -9  12   3     1578.56     1523.20    122.01 o 
  -8  12   3     1572.74     1410.32     96.62 o 
  -7  12   3      223.56      312.87    205.63 o 
  -6  12   3    21683.96    21418.25    278.15 o 
  -5  12   3    28871.73    28902.44    303.97 o 
  -4  12   3     4620.54     4622.83    108.42 o 
  -3  12   3     2718.00     2847.50     96.78 o 
  -2  12   3     1841.08     1861.72     80.06 o 
  -1  12   3    23224.99    23021.36    253.19 o 
   0  12   3     4469.65     4390.91    104.12 o 
   1  12   3      125.59       92.21     46.79 o 
   2  12   3      152.87      209.19     83.65 o 
   3  12   3     2924.90     2795.38     93.22 o 
   4  12   3     1714.43     1649.43    107.17 o 
   5  12   3       10.21      -62.11     62.11 o 
   6  12   3     4662.27     4722.60    150.57 o 
   7  12   3      588.96      398.04     96.58 o 
   8  12   3     2634.59     2635.83    182.89 o 
   9  12   3       60.60       19.98     88.07 o 
  10  12   3      874.02      679.99    112.00 o 
  11  12   3        6.06      -89.50     89.50 o 
  12  12   3      488.32      298.20    113.87 o 
  13  12   3        0.92      -76.51    121.19 o 
  14  12   3        8.74     -125.01    125.01 o 
  15  12   3       86.82       69.24    145.29 o 
  16  12   3       31.71      -80.21    154.74 o 
 -15  13   3       94.09      153.16    109.28 o 
 -14  13   3      116.82       55.81    100.87 o 
 -13  13   3      191.25      109.99    102.59 o 
 -12  13   3       64.15      168.08     96.94 o 
 -11  13   3      383.58      350.04    101.92 o 
 -10  13   3       27.60     -189.36    196.46 o 
  -9  13   3     2269.82     2130.05    140.75 o 
  -8  13   3       46.22       24.80     73.69 o 
  -7  13   3     4035.72     3797.43    158.71 o 
  -6  13   3        5.28      228.98    173.35 o 
  -5  13   3     9798.12     9524.44    204.18 o 
  -4  13   3     7372.40     7394.05    180.32 o 
  -3  13   3     1099.79     1486.27     84.35 o 
  -2  13   3     3979.94     4155.75    158.83 o 
  -1  13   3     1112.44     1270.03     80.44 o 
   0  13   3    20430.27    19516.80    363.03 o 
   1  13   3     4720.82     4816.57    130.18 o 
   2  13   3     8719.74     8588.90    184.78 o 
   3  13   3     9855.69     9538.28    227.66 o 
   4  13   3      307.34      212.98     98.00 o 
   5  13   3      242.82      394.16     79.19 o 
   6  13   3        4.36      117.62     75.90 o 
   7  13   3     1504.17     1569.79    126.48 o 
   8  13   3     7382.27     6841.08    222.17 o 
   9  13   3     4552.39     4286.06    188.94 o 
  10  13   3     1351.94     1419.63    136.52 o 
  11  13   3       92.63      180.38    106.81 o 
  12  13   3        1.20      -42.77    121.60 o 
  13  13   3      168.17       26.28    132.86 o 
  14  13   3      987.02      972.59    172.65 o 
  15  13   3      355.02      218.87    216.45 o 
 -15  14   3       15.72       40.62    251.41 o 
 -14  14   3      152.33      106.58    118.06 o 
 -13  14   3        2.59       16.51    111.83 o 
 -12  14   3        9.85     -123.59    153.21 o 
 -11  14   3       70.23      -71.79    124.83 o 
 -10  14   3      495.33      619.68    126.66 o 
  -9  14   3       64.74      143.12    103.90 o 
  -8  14   3       41.76        6.35     99.00 o 
  -7  14   3     2554.80     2533.55    191.68 o 
  -6  14   3     5546.25     5350.80    190.72 o 
  -5  14   3     2446.65     2434.25    136.43 o 
  -4  14   3     1836.51     1651.70    152.54 o 
  -3  14   3      720.56      670.46    108.50 o 
  -2  14   3    11155.82    10965.95    202.59 o 
  -1  14   3    14911.04    14862.91    205.28 o 
   0  14   3     1440.54     1433.66     97.49 o 
   1  14   3     9795.81     9344.39    201.36 o 
   2  14   3    10011.77    10370.99    241.42 o 
   3  14   3      640.26      570.17     96.46 o 
   4  14   3     4757.10     4832.93    248.33 o 
   5  14   3      872.57      720.74     95.08 o 
   6  14   3     1776.55     1675.32    119.85 o 
   7  14   3     1707.87     1816.05    308.10 o 
   8  14   3     1147.73     1014.26    125.06 o 
   9  14   3     2103.60     2020.90    153.14 o 
  10  14   3     5045.73     4821.96    214.71 o 
  11  14   3      123.11      176.20    118.08 o 
  12  14   3      259.56      298.63    145.89 o 
  13  14   3      152.64      157.60    143.36 o 
  14  14   3        1.08     -135.17    139.38 o 
  15  14   3      433.57      263.51    162.00 o 
 -14  15   3      165.58      129.62    127.43 o 
 -13  15   3     1166.26     1323.94    162.78 o 
 -12  15   3      738.84      715.59    141.12 o 
 -11  15   3      280.52      341.82    168.48 o 
 -10  15   3      114.97      161.44    121.22 o 
  -9  15   3      418.22      323.62    129.62 o 
  -8  15   3     1378.07     1466.55    167.20 o 
  -7  15   3     1142.19     1272.05    119.60 o 
  -6  15   3      308.05      107.89     91.50 o 
  -5  15   3      749.81      710.49    127.07 o 
  -4  15   3      106.78       61.94     76.31 o 
  -3  15   3     1556.50     1363.80    110.46 o 
  -2  15   3       24.31     -120.78    120.78 o 
  -1  15   3     1284.51     1256.62     90.21 o 
   0  15   3     3451.07     3544.42    156.60 o 
   1  15   3     1863.60     1893.44    147.54 o 
   2  15   3      585.31      723.69    106.81 o 
   3  15   3      170.00      252.03     82.88 o 
   4  15   3      443.58      421.69    110.86 o 
   5  15   3      520.74      528.12     95.90 o 
   6  15   3      238.10      383.81     96.15 o 
   7  15   3        8.17      -82.12     94.92 o 
   8  15   3     2753.20     2872.09    170.54 o 
   9  15   3     1453.06     1530.51    145.26 o 
  10  15   3      107.81      267.72    117.39 o 
  11  15   3      828.31     1008.95    170.18 o 
  12  15   3        9.34     -133.08    133.08 o 
  13  15   3      155.45      265.52    147.53 o 
  14  15   3        5.89     -147.15    147.15 o 
 -13  16   3      536.28      690.00    153.50 o 
 -12  16   3      117.05      154.03    152.43 o 
 -11  16   3      431.81      480.44    223.45 o 
 -10  16   3       46.55       74.68    121.13 o 
  -9  16   3      549.14      659.32    160.67 o 
  -8  16   3       91.52       76.85    134.68 o 
  -7  16   3       76.16       79.12    114.69 o 
  -6  16   3        6.55      -44.95     89.12 o 
  -5  16   3       20.69        9.90    105.18 o 
  -4  16   3       53.74       38.08    158.25 o 
  -3  16   3      314.07      198.33     90.11 o 
  -2  16   3     3207.27     3558.43    164.28 o 
  -1  16   3     5614.85     5968.36    174.11 o 
   0  16   3     1150.25      995.69    142.83 o 
   1  16   3      213.39       25.58    102.44 o 
   2  16   3       63.29      -17.19    116.45 o 
   3  16   3     5109.12     5102.74    213.36 o 
   4  16   3     5884.62     5186.66    359.19 o 
   5  16   3      647.65      617.40    104.04 o 
   6  16   3       25.38      -29.53    100.45 o 
   7  16   3      387.33      319.98    118.20 o 
   8  16   3       18.67      -94.56    128.97 o 
   9  16   3        3.33      -16.22    110.66 o 
  10  16   3       49.78      163.69    118.27 o 
  11  16   3        2.63       66.44    143.88 o 
  12  16   3        4.13     -129.82    140.96 o 
  13  16   3      596.08      832.33    253.79 o 
 -13  17   3     1407.27     1522.52    176.85 o 
 -12  17   3     1804.78     1830.01    186.06 o 
 -11  17   3      343.05      436.59    151.31 o 
 -10  17   3      106.27      144.25    137.13 o 
  -9  17   3     2078.36     2060.22    258.59 o 
  -8  17   3      953.42      896.48    244.74 o 
  -7  17   3       18.50     -110.44    110.44 o 
  -6  17   3      183.96      123.00    100.73 o 
  -5  17   3      928.66     1030.84    154.48 o 
  -4  17   3      313.66       75.95    102.81 o 
  -3  17   3     1506.48     1653.41    259.12 o 
  -2  17   3     6858.22     6336.98    250.49 o 
  -1  17   3     1203.14     1093.66    162.41 o 
   0  17   3     1983.89     2185.28    159.23 o 
   1  17   3      156.80      364.42    107.33 o 
   2  17   3     9848.52     9683.92    290.51 o 
   3  17   3     9366.56     9866.53    299.30 o 
   4  17   3        9.73      -94.43     99.58 o 
   5  17   3     1310.97     1564.93    134.75 o 
   6  17   3      236.56      366.29    121.36 o 
   7  17   3      557.09      760.18    137.19 o 
   8  17   3      152.13       92.66    119.19 o 
   9  17   3      277.08      279.31    125.81 o 
  10  17   3       96.83      198.87    191.72 o 
  11  17   3        2.46       49.05    147.75 o 
  12  17   3       15.55      -46.12    156.03 o 
 -12  18   3        0.71      -46.17    132.75 o 
 -11  18   3      229.28      450.96    156.70 o 
 -10  18   3     1353.64     1027.59    175.87 o 
  -9  18   3       11.36     -130.74    130.74 o 
  -8  18   3     3344.58     2974.21    225.44 o 
  -7  18   3      487.24      254.15    168.78 o 
  -6  18   3     2994.96     2727.04    221.00 o 
  -5  18   3     3474.50     3670.52    601.66 o 
  -4  18   3      297.03      259.39    119.32 o 
  -3  18   3     3929.67     4067.61    212.31 o 
  -2  18   3       96.82      162.69    119.95 o 
  -1  18   3     6245.78     5932.08    310.94 o 
   0  18   3     4361.06     4897.04    240.04 o 
   1  18   3      542.07      373.17    117.89 o 
   2  18   3        7.23      105.07    112.85 o 
   3  18   3     6298.29     6458.08    260.51 o 
   4  18   3     5076.68     5090.26    326.19 o 
   5  18   3      615.88      501.30    118.42 o 
   6  18   3        6.20      -37.05    114.48 o 
   7  18   3      358.62      411.65    132.25 o 
   8  18   3      560.17      418.73    141.77 o 
   9  18   3        0.73      -79.15    116.08 o 
  10  18   3       83.33      169.69    160.15 o 
  11  18   3      182.65      262.23    256.26 o 
  12  18   3       71.72       -5.43    162.23 o 
 -11  19   3        3.82       32.17    192.36 o 
 -10  19   3     1353.97     1423.26    288.68 o 
  -9  19   3     4010.52     4128.32    276.93 o 
  -8  19   3      491.74      475.38    166.10 o 
  -7  19   3     2091.95     2262.54    223.45 o 
  -6  19   3     3252.57     3403.04    249.50 o 
  -5  19   3      862.68     1036.93    177.18 o 
  -4  19   3     4306.60     4553.30    495.99 o 
  -3  19   3       45.41     -102.57    114.53 o 
  -2  19   3     5952.85     6047.60    325.49 o 
  -1  19   3     2546.62     2350.89    227.36 o 
   0  19   3       33.57      -77.59    114.42 o 
   1  19   3        0.69      -17.61    115.84 o 
   2  19   3      796.90      552.10    136.97 o 
   3  19   3      633.49      841.04    145.28 o 
   4  19   3      361.36      210.32    167.60 o 
   5  19   3      328.28      254.32    117.64 o 
   6  19   3       13.04       20.86    123.36 o 
   7  19   3      126.90      329.89    169.38 o 
   8  19   3       87.45       16.39    167.62 o 
   9  19   3      500.66      485.45    175.56 o 
  10  19   3      151.32      -15.58    161.67 o 
  11  19   3       15.20      -96.86    166.23 o 
 -10  20   3      114.11      -48.01    169.59 o 
  -9  20   3      302.13      226.42    165.10 o 
  -8  20   3     1749.53     1850.03    223.25 o 
  -7  20   3     2048.86     1844.05    209.86 o 
  -6  20   3       73.54       44.77    155.62 o 
  -5  20   3       77.09      187.62    159.20 o 
  -4  20   3     1330.32     1318.23    196.12 o 
  -3  20   3     5579.59     5500.87    294.09 o 
  -2  20   3        8.37       37.75    186.96 o 
  -1  20   3     2024.55     1778.52    221.74 o 
   0  20   3       37.10       14.97    203.68 o 
   1  20   3      606.92      440.69    143.27 o 
   2  20   3       18.95      108.02    130.54 o 
   3  20   3      169.08       31.17    130.68 o 
   4  20   3      893.28      721.55    157.28 o 
   5  20   3       65.67      -33.08    128.88 o 
   6  20   3       49.34      207.84    142.03 o 
   7  20   3       26.83       12.81    139.96 o 
   8  20   3      306.14      203.12    144.21 o 
   9  20   3        0.24      -34.54    164.27 o 
  -8  21   3        5.03      -61.22    163.41 o 
  -7  21   3        5.27     -123.13    162.51 o 
  -6  21   3        5.12     -152.36    152.36 o 
  -5  21   3        9.80      -46.62    175.08 o 
  -4  21   3       56.40      185.64    170.84 o 
  -3  21   3     1187.46      823.32    198.87 o 
  -2  21   3     1581.65     1568.70    225.30 o 
  -1  21   3      100.46      167.95    168.77 o 
   0  21   3      849.13      548.77    192.56 o 
   1  21   3       26.09       58.23    137.82 o 
   2  21   3      350.09      459.72    151.06 o 
   3  21   3      263.52      212.98    145.17 o 
   4  21   3      216.94       74.52    156.01 o 
   5  21   3     1140.15     1048.12    258.94 o 
   6  21   3     1070.03     1144.83    181.19 o 
   7  21   3      239.80      215.34    154.81 o 
   8  21   3      279.33      270.86    186.32 o 
  -7  22   3      432.08      933.49    214.35 o 
  -6  22   3      961.90     1470.80    233.30 o 
  -5  22   3     1690.63     1455.72    234.08 o 
  -4  22   3     1733.57     1857.31    240.97 o 
  -3  22   3      419.99      687.65    269.31 o 
  -2  22   3      178.95      298.89    188.98 o 
  -1  22   3      363.27      178.30    239.28 o 
   0  22   3      365.48      580.25    205.06 o 
   1  22   3      345.82      138.48    185.94 o 
   2  22   3       18.57        9.03    145.66 o 
   3  22   3      247.59      111.06    156.31 o 
   4  22   3       87.02      100.73    133.00 o 
   5  22   3       83.31       97.91    154.03 o 
   6  22   3       64.95      -55.59    151.73 o 
  -4  23   3      662.49      509.60    279.82 o 
  -3  23   3       43.68        6.10    269.53 o 
  -2  23   3      166.99       97.80    192.82 o 
  -1  23   3      155.90      246.94    287.96 o 
   0  23   3     1242.13     1119.69    243.47 o 
   1  23   3      268.13      273.37    302.89 o 
   2  23   3       99.56      -51.05    327.18 o 
   3  23   3      833.36     1380.14    200.33 o 
   4  23   3      275.15      276.87    170.07 o 
 -18   0   4        6.10      -20.97    195.97 o 
 -17   0   4     1025.99     1017.89    238.83 o 
 -16   0   4     2139.43     2157.66    276.43 o 
 -15   0   4     1816.10     1460.77    241.70 o 
 -14   0   4       10.04      -15.67    150.36 o 
 -13   0   4       73.77      -70.64     92.78 o 
 -12   0   4    14528.29    14747.12    315.98 o 
 -11   0   4     8957.43     9290.83    325.58 o 
 -10   0   4      959.57      727.91    158.83 o 
  -9   0   4    20705.96    22156.84    250.75 o 
  -8   0   4     6879.28     7240.73    118.81 o 
  -7   0   4     5121.05     4274.59     85.88 o 
  -6   0   4    35718.28    34637.71    413.02 o 
  -5   0   4    67687.21    66729.81    710.33 o 
  -4   0   4      935.66     1701.81     55.45 o 
  -3   0   4    77361.12    84734.66    863.78 o 
  -2   0   4       66.32      129.79     24.59 o 
  -1   0   4    60369.71    77780.38    741.95 o 
   0   0   4    25628.59    19756.60    261.70 o 
   1   0   4    48087.59    47223.21    688.81 o 
   2   0   4    34305.99    36023.34    616.95 o 
   3   0   4    42963.83    43991.60    545.00 o 
   4   0   4     2586.94     2122.82     93.91 o 
   5   0   4     1152.23     1361.45    142.96 o 
   6   0   4    33987.64    30159.69    436.55 o 
   7   0   4    34492.04    33847.99    491.84 o 
   8   0   4    15257.53    14911.23    289.87 o 
   9   0   4     4022.35     3746.97    156.43 o 
  10   0   4     3640.03     3182.26    251.48 o 
  11   0   4     5550.36     5103.30    352.35 o 
  12   0   4     1146.02      939.64    119.19 o 
  13   0   4       15.58      -88.57     88.57 o 
  14   0   4       83.54      108.86    126.59 o 
  15   0   4     2598.79     2201.08    210.71 o 
  16   0   4    10657.75    11326.29    398.77 o 
  17   0   4     3027.86     3061.42    254.60 o 
  18   0   4      153.11      131.86    247.33 o 
 -18   1   4        7.65        2.42    137.34 o 
 -17   1   4       69.88        8.14    135.46 o 
 -16   1   4      103.63      -15.34    122.21 o 
 -15   1   4      791.05      942.84    153.10 o 
 -14   1   4     1275.13     1409.15    125.34 o 
 -13   1   4      410.05      349.90     83.75 o 
 -12   1   4     2756.06     3102.77    112.48 o 
 -11   1   4    16919.01    16995.20    233.73 o 
 -10   1   4    34348.03    34519.66    389.14 o 
  -9   1   4     1894.63     1796.51     57.97 o 
  -8   1   4      354.44      484.42     34.59 o 
  -7   1   4    36045.96    36391.26    272.61 o 
  -6   1   4    61321.58    62126.75    421.35 o 
  -5   1   4       82.58      125.34     18.78 o 
  -4   1   4    41142.92    40942.96    296.31 o 
  -3   1   4    36992.59    41528.02    302.19 o 
  -2   1   4     5438.52     6236.41     66.87 o 
  -1   1   4    11230.02     9877.94    107.27 o 
   0   1   4    42212.75    50115.10    403.57 o 
   1   1   4   222028.66   225105.69   1899.36 o 
   2   1   4     2804.57     2421.21     48.67 o 
   3   1   4      852.78      977.14     36.24 o 
   4   1   4       87.34      134.55     25.68 o 
   5   1   4    30949.59    30772.12    268.98 o 
   6   1   4    19186.13    19497.81    199.53 o 
   7   1   4       30.36       46.32     34.46 o 
   8   1   4      794.30      798.52     54.72 o 
   9   1   4      936.23      844.74     61.08 o 
  10   1   4     2062.94     2191.88     90.41 o 
  11   1   4      300.17      134.60     66.90 o 
  12   1   4       87.34      -34.80     63.13 o 
  13   1   4     1410.93     1281.13    101.50 o 
  14   1   4        0.61      -79.32     79.32 o 
  15   1   4     1242.70     1157.10    124.13 o 
  16   1   4      232.98      296.03    114.96 o 
  17   1   4     3148.52     3208.19    205.02 o 
  18   1   4     1284.22     1040.98    168.20 o 
 -18   2   4       72.54      202.29    148.18 o 
 -17   2   4       96.60        0.75    137.42 o 
 -16   2   4      357.23      297.75    236.67 o 
 -15   2   4     1462.46     1230.89    160.22 o 
 -14   2   4     1403.21     1633.62    161.39 o 
 -13   2   4     1843.93     1965.67    167.22 o 
 -12   2   4     6278.57     6459.68    163.73 o 
 -11   2   4        0.77      -53.81     53.81 o 
 -10   2   4     3226.85     3367.88     92.78 o 
  -9   2   4     2564.30     2447.51     79.85 o 
  -8   2   4     1819.18     1668.96     50.31 o 
  -7   2   4     1039.44     1189.69     92.53 o 
  -6   2   4     7626.86     7419.99     90.22 o 
  -5   2   4    85245.29    89290.59    590.80 o 
  -4   2   4    45773.15    43913.01    325.72 o 
  -3   2   4    13336.14    12423.02    115.85 o 
  -2   2   4    18818.63    18116.32    152.78 o 
  -1   2   4     7781.33     5380.74     63.12 o 
   0   2   4     5167.72     9373.51     98.07 o 
   1   2   4     2093.77     3182.67     47.90 o 
   2   2   4      755.67      926.89     34.68 o 
   3   2   4    15834.16    15916.64    150.19 o 
   4   2   4     2580.84     2859.58     64.48 o 
   5   2   4    10295.72     9685.63    119.46 o 
   6   2   4    16850.55    16626.82    179.19 o 
   7   2   4     3094.32     2918.02     76.55 o 
   8   2   4       94.38       84.53     41.08 o 
   9   2   4     2731.88     2679.52     88.74 o 
  10   2   4     6641.58     6351.23    137.95 o 
  11   2   4      528.58      566.41    106.24 o 
  12   2   4     2136.86     2196.72    106.24 o 
  13   2   4     1278.03     1127.72    110.25 o 
  14   2   4      750.13      662.66    103.36 o 
  15   2   4     2423.35     2124.07    144.83 o 
  16   2   4     1750.91     1773.01    199.76 o 
  17   2   4      370.90      278.34    121.94 o 
  18   2   4        0.09     -133.37    133.37 o 
 -18   3   4        1.99      138.80    155.79 o 
 -17   3   4      511.10      556.77    239.84 o 
 -16   3   4     1506.30     1310.03    170.74 o 
 -15   3   4       42.60       25.86     95.60 o 
 -14   3   4       88.82       44.23    109.52 o 
 -13   3   4       39.42      -19.25     62.72 o 
 -12   3   4     1727.96     1781.26    102.81 o 
 -11   3   4     4107.95     4065.67    115.84 o 
 -10   3   4     3131.73     3251.70     81.47 o 
  -9   3   4      669.28      647.22     41.61 o 
  -8   3   4       32.47      -27.59     27.59 o 
  -7   3   4     7993.50     8232.89     97.11 o 
  -6   3   4    19348.77    19910.88    167.48 o 
  -5   3   4     3573.82     3643.00     67.66 o 
  -4   3   4     7746.73     8624.40    102.88 o 
  -3   3   4    38575.89    38816.26    297.19 o 
  -2   3   4    22485.35    23711.80    204.99 o 
  -1   3   4     8131.26     9558.89    101.62 o 
   0   3   4    13761.81    16404.57    170.74 o 
   1   3   4     1616.87     2540.75     42.04 o 
   2   3   4        8.13       35.86     28.01 o 
   3   3   4    20797.77    21789.10    181.34 o 
   4   3   4    22850.42    24330.36    217.02 o 
   5   3   4      531.67      455.71     34.70 o 
   6   3   4    16477.04    16643.13    186.46 o 
   7   3   4    16545.66    15710.60    180.14 o 
   8   3   4     5502.62     5384.54    108.01 o 
   9   3   4        3.26      -49.96     49.96 o 
  10   3   4     3174.42     3227.54    107.70 o 
  11   3   4    13206.59    12960.45    214.03 o 
  12   3   4     7816.04     7638.37    200.97 o 
  13   3   4      884.82      983.69    107.82 o 
  14   3   4      320.01      368.41     98.53 o 
  15   3   4        0.91      -75.38     93.87 o 
  16   3   4       85.95       71.42    102.64 o 
  17   3   4        0.81     -131.18    131.18 o 
  18   3   4        3.47      -83.82    134.60 o 
 -18   4   4      103.35      118.37    250.17 o 
 -17   4   4      119.94      228.67    147.19 o 
 -16   4   4     2423.96     2486.74    197.34 o 
 -15   4   4     2364.83     2623.01    239.67 o 
 -14   4   4      148.64      258.82     97.63 o 
 -13   4   4       35.39       23.42     49.74 o 
 -12   4   4       51.10      -44.20     44.20 o 
 -11   4   4      298.05      189.79     57.99 o 
 -10   4   4        4.12      -33.40     33.40 o 
  -9   4   4      605.71      652.93     53.05 o 
  -8   4   4    32101.36    31495.77    276.64 o 
  -7   4   4    29146.79    27984.70    235.16 o 
  -6   4   4     9319.62     9088.42    149.54 o 
  -5   4   4     4381.62     4452.15     82.47 o 
  -4   4   4    22248.72    21017.17    196.54 o 
  -3   4   4   107397.30   108590.61    761.12 o 
  -2   4   4   139805.44   142806.83   1016.99 o 
  -1   4   4    49416.43    56927.70    460.18 o 
   0   4   4     2317.13     3863.52     63.24 o 
   1   4   4     1851.24     3332.83     57.02 o 
   2   4   4      934.90      676.12     42.42 o 
   3   4   4     1346.59     1639.21     56.55 o 
   4   4   4    13591.07    13169.69    210.12 o 
   5   4   4     7542.21     7073.85     94.87 o 
   6   4   4     1827.21     1850.50     76.10 o 
   7   4   4     4594.93     4271.82     91.56 o 
   8   4   4      256.63      354.01     48.49 o 
   9   4   4      524.61      558.94     62.33 o 
  10   4   4     3492.99     3444.81    110.96 o 
  11   4   4       47.22       78.04     64.43 o 
  12   4   4     1898.41     2002.94    121.77 o 
  13   4   4     1614.67     1713.09    122.47 o 
  14   4   4      415.95      375.93     98.89 o 
  15   4   4       13.47       56.49     95.22 o 
  16   4   4       21.98      -28.26    100.59 o 
  17   4   4      214.59       75.76    126.07 o 
  18   4   4      531.95      350.19    150.89 o 
 -18   5   4     2641.50     2755.90    224.13 o 
 -17   5   4     2185.17     2018.29    194.94 o 
 -16   5   4      879.55     1018.85    160.32 o 
 -15   5   4       23.99       24.91     94.66 o 
 -14   5   4      502.52      406.84     99.10 o 
 -13   5   4      216.26      200.52     84.80 o 
 -12   5   4     3148.55     3424.90    141.94 o 
 -11   5   4     3047.21     3208.97     90.99 o 
 -10   5   4     3290.79     3468.51     81.60 o 
  -9   5   4    30318.69    30172.58    269.78 o 
  -8   5   4    19729.45    19493.51    185.65 o 
  -7   5   4     6706.26     6640.11    106.75 o 
  -6   5   4    41594.29    40952.71    373.26 o 
  -5   5   4     9089.90     9601.98    131.47 o 
  -4   5   4    38470.37    36189.28    265.29 o 
  -3   5   4    19002.34    20671.72    179.92 o 
  -2   5   4    28186.81    28445.05    227.17 o 
  -1   5   4   105738.50   107923.69    784.14 o 
   0   5   4    27007.47    29739.39    269.86 o 
   1   5   4    16628.01    14152.96    150.70 o 
   2   5   4     4008.45     5721.17     98.32 o 
   3   5   4     1497.99     1164.34     68.07 o 
   4   5   4     1949.24     2418.96     76.01 o 
   5   5   4     1514.22     1230.28     38.88 o 
   6   5   4    12120.61    11870.05    136.39 o 
   7   5   4     3753.83     3757.81     80.95 o 
   8   5   4    12456.70    12239.49    171.07 o 
   9   5   4    23406.61    23249.91    266.34 o 
  10   5   4    10750.61    10828.95    189.76 o 
  11   5   4     9833.27    10065.39    222.73 o 
  12   5   4     4541.95     4630.58    164.83 o 
  13   5   4     3615.43     3830.20    162.43 o 
  14   5   4     1482.45     1324.49    130.27 o 
  15   5   4      411.04      399.88    104.53 o 
  16   5   4     1540.62     1596.28    176.94 o 
  17   5   4      383.48      350.32    140.00 o 
  18   5   4      295.97      436.03    152.09 o 
 -18   6   4       80.36      243.29    162.90 o 
 -17   6   4      851.27      809.84    168.17 o 
 -16   6   4      994.74     1074.96    133.64 o 
 -15   6   4      936.40     1014.04    123.79 o 
 -14   6   4     3941.54     4413.20    185.54 o 
 -13   6   4      219.00      128.11     81.84 o 
 -12   6   4      980.49      881.86     88.07 o 
 -11   6   4       99.22       18.26     57.65 o 
 -10   6   4     3938.03     3473.83     80.40 o 
  -9   6   4      148.48       83.06     33.79 o 
  -8   6   4    22563.22    22678.38    276.52 o 
  -7   6   4    56763.20    55708.28    453.15 o 
  -6   6   4    15641.07    15696.31    175.36 o 
  -5   6   4     1286.37     1014.12     45.16 o 
  -4   6   4     2351.38     2116.27     45.51 o 
  -3   6   4   104905.41   105060.30    702.93 o 
  -2   6   4    86496.89    86191.23    606.37 o 
  -1   6   4       25.61       35.95     22.80 o 
   0   6   4    17394.04    16512.66    176.09 o 
   1   6   4      242.16      173.99     27.28 o 
   2   6   4      182.31      266.04     30.90 o 
   3   6   4       50.19        3.71     34.24 o 
   4   6   4     8388.44     7152.75    130.76 o 
   5   6   4    25306.10    25140.89    287.96 o 
   6   6   4      314.20      394.61     30.83 o 
   7   6   4      138.71       49.82     30.43 o 
   8   6   4     2703.99     2868.81     77.58 o 
   9   6   4     1202.79     1099.74     60.86 o 
  10   6   4      112.42      104.11     65.83 o 
  11   6   4       48.76      -43.49     71.00 o 
  12   6   4       98.07      240.86    151.89 o 
  13   6   4     1004.36      983.13    112.55 o 
  14   6   4     1668.11     1746.12    132.55 o 
  15   6   4        5.94       49.81     96.88 o 
  16   6   4       17.06       -7.32    115.44 o 
  17   6   4      326.71      170.05    160.26 o 
 -17   7   4        9.47       94.87    133.41 o 
 -16   7   4       16.82      -40.12    103.75 o 
 -15   7   4     1042.73     1105.70    166.37 o 
 -14   7   4      156.38      262.69     98.10 o 
 -13   7   4     5774.05     6068.09    196.02 o 
 -12   7   4     5708.83     5456.34    177.65 o 
 -11   7   4       14.04       33.51     45.89 o 
 -10   7   4      214.51      164.00     40.92 o 
  -9   7   4     4155.23     4015.85     91.67 o 
  -8   7   4     6917.83     7075.16    112.53 o 
  -7   7   4      109.61       86.30     46.27 o 
  -6   7   4     3304.13     3607.08     66.50 o 
  -5   7   4      227.41      191.01     25.07 o 
  -4   7   4    19521.29    19033.49    172.83 o 
  -3   7   4     1140.66     1141.48     42.90 o 
  -2   7   4    69657.24    69416.46    506.16 o 
  -1   7   4    50451.05    49926.48    402.95 o 
   0   7   4     5619.12     6347.11    100.48 o 
   1   7   4     5799.60     6942.21    104.01 o 
   2   7   4    37018.36    33817.30    316.16 o 
   3   7   4    57444.79    58525.39    558.68 o 
   4   7   4     5952.91     5353.52    105.45 o 
   5   7   4     8420.44     9021.80    174.67 o 
   6   7   4     8476.37     8300.51    117.19 o 
   7   7   4       59.34       71.07     59.53 o 
   8   7   4      126.47      130.45     45.92 o 
   9   7   4     1543.60     1673.51    105.96 o 
  10   7   4     2048.38     2217.75    117.66 o 
  11   7   4     2707.47     2683.23    129.48 o 
  12   7   4     8980.66     8248.89    282.42 o 
  13   7   4     7988.27     7880.86    380.39 o 
  14   7   4        1.69      -88.73     88.73 o 
  15   7   4     1532.77     1705.58    141.09 o 
  16   7   4       51.22       97.90    127.57 o 
  17   7   4      756.50      611.79    155.86 o 
 -17   8   4      455.03      113.26    275.99 o 
 -16   8   4      129.62      246.99    172.08 o 
 -15   8   4      159.37      149.64    186.68 o 
 -14   8   4     4969.87     5856.66    306.14 o 
 -13   8   4     7060.43     6736.24    311.21 o 
 -12   8   4      756.85      613.02    148.51 o 
 -11   8   4     3129.09     3262.35    260.46 o 
 -10   8   4      177.37      168.99     58.32 o 
  -9   8   4     5204.74     5255.87    111.44 o 
  -8   8   4     1758.89     1803.02     60.62 o 
  -7   8   4     2909.04     3149.01     71.23 o 
  -6   8   4       57.54       49.10     26.95 o 
  -5   8   4      251.58      369.25     34.20 o 
  -4   8   4     8454.25     8627.42    125.55 o 
  -3   8   4    22473.39    23755.75    219.58 o 
  -2   8   4      284.94      168.86     33.17 o 
  -1   8   4    16450.99    15852.70    162.07 o 
   0   8   4     6194.07     5479.53    126.98 o 
   1   8   4     1868.06     1769.26     59.85 o 
   2   8   4     3669.10     3758.93     78.60 o 
   3   8   4    26086.08    24082.92    280.47 o 
   4   8   4    57626.11    57336.16    611.69 o 
   5   8   4    24230.28    24087.60    266.10 o 
   6   8   4    10002.09     9767.62    189.34 o 
   7   8   4     2805.22     3004.83     78.89 o 
   8   8   4     3558.67     3234.27    145.35 o 
   9   8   4       10.29       11.23     80.27 o 
  10   8   4      310.19      253.78     97.78 o 
  11   8   4       27.49      -61.60     71.35 o 
  12   8   4       30.69       -1.04    142.45 o 
  13   8   4     1042.70     1210.03    119.62 o 
  14   8   4     7062.80     7025.34    253.95 o 
  15   8   4     1696.21     1745.72    345.29 o 
  16   8   4       15.38        4.48    123.99 o 
  17   8   4       22.14      132.15    139.52 o 
 -17   9   4      397.52      296.27    305.60 o 
 -16   9   4      782.31      939.13    218.77 o 
 -15   9   4        8.25      129.93    164.09 o 
 -14   9   4       25.36      102.99    158.55 o 
 -13   9   4     2382.30     3085.95    253.72 o 
 -12   9   4    10929.60    11275.74    385.97 o 
 -11   9   4     4467.37     4733.86    147.37 o 
 -10   9   4       28.75       99.59    108.98 o 
  -9   9   4     4461.37     4710.29    104.83 o 
  -8   9   4    21613.55    21392.29    220.33 o 
  -7   9   4     3547.67     3413.94     79.15 o 
  -6   9   4      406.80      392.69     35.53 o 
  -5   9   4     1404.70     1680.42     52.40 o 
  -4   9   4      207.01      246.14     46.64 o 
  -3   9   4     2058.25     1936.96     99.75 o 
  -2   9   4     3981.28     3655.45     76.11 o 
  -1   9   4     8570.65     8419.55    114.47 o 
   0   9   4    14609.22    15234.77    187.71 o 
   1   9   4    21195.93    20532.45    228.89 o 
   2   9   4    28266.41    27956.12    286.66 o 
   3   9   4    10615.35    10868.19    135.85 o 
   4   9   4       71.76       44.18     42.15 o 
   5   9   4      376.58      155.49     52.58 o 
   6   9   4    14278.33    13519.26    204.70 o 
   7   9   4     6270.53     6453.44    192.52 o 
   8   9   4     2144.82     1761.39    163.47 o 
   9   9   4     6731.76     6644.10    301.47 o 
  10   9   4      689.19      435.57    106.89 o 
  11   9   4      868.38      885.50    127.43 o 
  12   9   4       26.90      -52.89    124.20 o 
  13   9   4      383.79      425.19    132.17 o 
  14   9   4      645.60      745.75    149.78 o 
  15   9   4      248.98       38.25    175.22 o 
  16   9   4      994.10     1071.07    225.71 o 
  17   9   4       58.22      -13.49    185.95 o 
 -17  10   4     1245.48     1205.00    240.49 o 
 -16  10   4      311.06      265.77    108.23 o 
 -15  10   4       37.72      107.77    100.70 o 
 -14  10   4      567.00      271.56     99.42 o 
 -13  10   4     5059.23     5103.01    189.15 o 
 -12  10   4     2306.06     2159.26    232.23 o 
 -11  10   4      155.52      201.08     81.96 o 
 -10  10   4     1706.07     1667.12    236.14 o 
  -9  10   4     2372.62     2333.22     97.46 o 
  -8  10   4       31.12      100.94     45.21 o 
  -7  10   4     6200.06     6308.53    109.67 o 
  -6  10   4      594.23      553.22     44.77 o 
  -5  10   4      329.45      418.58     39.12 o 
  -4  10   4       98.02      182.73     36.87 o 
  -3  10   4     4931.86     5337.88     97.29 o 
  -2  10   4      572.68      539.29     43.59 o 
  -1  10   4     1853.09     2050.05     82.26 o 
   0  10   4       41.72      143.42     39.65 o 
   1  10   4    12810.01    12399.32    170.53 o 
   2  10   4    36092.40    34698.19    384.30 o 
   3  10   4    37364.03    38371.83    349.11 o 
   4  10   4     9633.54     9226.92    177.37 o 
   5  10   4     1748.21     2060.45     88.75 o 
   6  10   4      790.24      930.49     76.62 o 
   7  10   4    25242.22    24748.41    313.39 o 
   8  10   4    27359.96    27555.23    398.36 o 
   9  10   4       52.57      -68.65     68.65 o 
  10  10   4     5272.36     5127.86    268.28 o 
  11  10   4     3366.30     2919.77    179.15 o 
  12  10   4      192.12      289.35    121.08 o 
  13  10   4      236.67      105.86    124.96 o 
  14  10   4      369.91       34.39    237.61 o 
  15  10   4     3328.23     3721.99    298.22 o 
  16  10   4     1913.71     1581.55    266.47 o 
 -16  11   4      203.09      117.91    196.89 o 
 -15  11   4        5.69       80.73     91.60 o 
 -14  11   4        7.71      -88.10     88.10 o 
 -13  11   4      644.87      696.86    125.60 o 
 -12  11   4     4373.49     4473.23    279.04 o 
 -11  11   4     6075.56     5867.04    333.38 o 
 -10  11   4     1917.30     1796.86    115.67 o 
  -9  11   4      746.15      796.21    163.46 o 
  -8  11   4     1358.98     1385.33     73.76 o 
  -7  11   4    10940.48    10958.37    161.45 o 
  -6  11   4     3201.08     3310.89     84.63 o 
  -5  11   4      412.55      523.26     73.25 o 
  -4  11   4     6067.38     6033.12    122.60 o 
  -3  11   4     3256.28     3080.32     90.69 o 
  -2  11   4      139.88       76.56     45.36 o 
  -1  11   4     1070.57     1077.41     64.27 o 
   0  11   4    16922.15    17191.38    218.19 o 
   1  11   4    22029.96    21364.30    250.75 o 
   2  11   4     9557.05     9943.88    156.52 o 
   3  11   4      966.42     1008.51     58.38 o 
   4  11   4       85.63       55.65     33.15 o 
   5  11   4     2039.63     2158.05    104.06 o 
   6  11   4     5766.04     5527.33    184.96 o 
   7  11   4      889.22      902.26     88.86 o 
   8  11   4     1205.34     1059.08    150.99 o 
   9  11   4     6355.09     6471.20    191.14 o 
  10  11   4     1005.78      857.13    100.93 o 
  11  11   4     1589.27     1424.63    180.40 o 
  12  11   4      290.50      594.65    109.51 o 
  13  11   4      155.53      271.58    148.80 o 
  14  11   4      546.60      433.65    186.88 o 
  15  11   4       95.75      224.26    190.45 o 
  16  11   4      127.24        8.00    194.51 o 
 -16  12   4       66.31       94.65    199.16 o 
 -15  12   4      113.82       18.10    176.15 o 
 -14  12   4     1245.19     1069.22    117.03 o 
 -13  12   4     2715.74     2556.51    159.93 o 
 -12  12   4     1250.36     1165.12    117.37 o 
 -11  12   4       69.28       69.56     86.34 o 
 -10  12   4     2956.36     2890.69    148.22 o 
  -9  12   4      746.85      662.74    128.00 o 
  -8  12   4      572.18      676.87    128.08 o 
  -7  12   4     2817.50     2659.55    151.18 o 
  -6  12   4     2220.09     2714.76    104.54 o 
  -5  12   4    24113.69    23721.55    267.85 o 
  -4  12   4     7282.53     6934.39    144.91 o 
  -3  12   4       92.78      185.20     56.89 o 
  -2  12   4     3149.06     3458.51    107.86 o 
  -1  12   4     1740.20     1872.02     75.22 o 
   0  12   4     5483.63     6000.16    128.83 o 
   1  12   4      377.96      283.92     82.65 o 
   2  12   4     4479.12     4452.33    140.37 o 
   3  12   4     8287.59     8637.93    175.46 o 
   4  12   4     3662.38     3526.16    129.22 o 
   5  12   4     3417.85     3470.00    129.53 o 
   6  12   4     7838.45     7868.01    189.91 o 
   7  12   4     2647.09     2475.79    142.78 o 
   8  12   4     1735.10     1433.95    167.01 o 
   9  12   4      382.57      379.59    100.31 o 
  10  12   4      234.43      162.52     97.37 o 
  11  12   4       25.00       88.67     99.62 o 
  12  12   4        0.83      -41.01    104.67 o 
  13  12   4      288.13      301.58    142.45 o 
  14  12   4      338.27      285.97    149.49 o 
  15  12   4      825.25      709.89    175.11 o 
 -15  13   4      187.24      167.67    192.61 o 
 -14  13   4      236.22      399.65    190.63 o 
 -13  13   4       25.87        8.07    117.65 o 
 -12  13   4       48.13      -77.61     87.12 o 
 -11  13   4     1097.87     1163.42    120.08 o 
 -10  13   4     2093.98     2080.12    138.19 o 
  -9  13   4      313.65      311.16     90.66 o 
  -8  13   4      867.50      735.48    126.17 o 
  -7  13   4     3458.27     3595.63    154.19 o 
  -6  13   4     9674.99     9626.97    214.81 o 
  -5  13   4     1176.02     1113.17    168.58 o 
  -4  13   4     7653.70     7908.35    199.44 o 
  -3  13   4     8610.50     8376.60    214.50 o 
  -2  13   4     1139.96     1205.34     68.85 o 
  -1  13   4     1444.95     1334.71     86.90 o 
   0  13   4       14.46       70.22     50.97 o 
   1  13   4     6106.99     6195.79    158.04 o 
   2  13   4     1701.77     1569.73    146.82 o 
   3  13   4       61.70      -23.14    107.28 o 
   4  13   4     3668.01     3733.69    154.91 o 
   5  13   4     1213.25     1128.65     96.52 o 
   6  13   4     7258.90     7044.24    194.97 o 
   7  13   4     6451.00     5973.87    206.54 o 
   8  13   4     1434.01     1282.16    128.93 o 
   9  13   4      355.15      385.63    107.33 o 
  10  13   4     1762.05     1579.40    167.01 o 
  11  13   4     3723.09     3648.53    195.59 o 
  12  13   4     2987.30     3078.66    183.13 o 
  13  13   4      402.90      105.57    145.96 o 
  14  13   4        3.88       25.52    144.94 o 
  15  13   4      272.06      284.30    187.03 o 
 -15  14   4      684.00     1201.05    308.98 o 
 -14  14   4        3.81      -82.86    234.57 o 
 -13  14   4      321.83      234.12    117.50 o 
 -12  14   4      355.07      466.13    120.13 o 
 -11  14   4     1449.09     1232.71    142.79 o 
 -10  14   4      419.15      324.16    116.71 o 
  -9  14   4     5048.49     4970.41    276.86 o 
  -8  14   4     4499.58     4552.25    252.00 o 
  -7  14   4      375.24      441.85     91.63 o 
  -6  14   4     4968.24     4420.70    232.53 o 
  -5  14   4    18375.00    18490.22    411.01 o 
  -4  14   4     8382.56     8419.52    196.80 o 
  -3  14   4     4297.82     4159.45    217.20 o 
  -2  14   4     2501.56     2479.48    126.00 o 
  -1  14   4    13136.64    12619.49    240.40 o 
   0  14   4     3221.04     2915.01    171.44 o 
   1  14   4      724.52      583.09     91.86 o 
   2  14   4       24.36      -66.14     73.51 o 
   3  14   4     4045.79     3897.97    163.65 o 
   4  14   4      329.50      354.10     86.61 o 
   5  14   4     3212.11     3318.73    146.62 o 
   6  14   4     4105.82     3908.24    159.38 o 
   7  14   4        1.85      -88.87     88.87 o 
   8  14   4      209.41      279.71    104.15 o 
   9  14   4      980.04      861.38    127.39 o 
  10  14   4     2614.65     2842.28    300.92 o 
  11  14   4       15.19        8.06    110.50 o 
  12  14   4     1209.46     1301.10    180.67 o 
  13  14   4      276.24      126.41    148.91 o 
  14  14   4      160.39      257.97    160.41 o 
 -14  15   4     1317.01     1760.92    345.31 o 
 -13  15   4      722.83      967.35    139.62 o 
 -12  15   4     3129.64     3477.58    208.89 o 
 -11  15   4       17.69       70.15    110.58 o 
 -10  15   4     4124.14     4987.17    237.51 o 
  -9  15   4     3812.86     3888.65    217.38 o 
  -8  15   4       71.89     -102.54    102.54 o 
  -7  15   4     1636.69     1505.93    289.59 o 
  -6  15   4       86.92      118.58     85.70 o 
  -5  15   4      142.60      229.17    251.16 o 
  -4  15   4      226.46      358.57    146.09 o 
  -3  15   4      119.80       97.57     87.59 o 
  -2  15   4       49.48      171.51     82.75 o 
  -1  15   4     2132.74     2590.82    118.23 o 
   0  15   4    14977.70    15545.99    303.28 o 
   1  15   4      342.67      268.21     84.31 o 
   2  15   4     3008.01     3077.26    149.73 o 
   3  15   4     1461.06     1449.33    130.00 o 
   4  15   4       24.55       72.15     91.14 o 
   5  15   4      518.45      498.38     93.52 o 
   6  15   4     2309.77     2752.15    173.65 o 
   7  15   4     5484.37     5682.37    358.00 o 
   8  15   4     2385.66     2502.80    167.69 o 
   9  15   4      242.92      200.61    114.00 o 
  10  15   4     3121.64     2963.19    183.82 o 
  11  15   4     8089.11     8521.01    281.23 o 
  12  15   4      690.21      538.10    168.74 o 
  13  15   4       58.40     -138.05    138.05 o 
  14  15   4      115.98      -75.77    153.22 o 
 -13  16   4      878.07      925.31    174.74 o 
 -12  16   4      185.20      188.31    124.98 o 
 -11  16   4     2089.33     2236.93    185.93 o 
 -10  16   4      231.47      272.18    228.70 o 
  -9  16   4     1465.71     1336.42    187.34 o 
  -8  16   4     4844.98     5296.36    252.29 o 
  -7  16   4     3544.63     3706.77    220.06 o 
  -6  16   4      706.78      571.98    107.16 o 
  -5  16   4     1380.53     1353.67    155.82 o 
  -4  16   4     1493.81     1679.60    256.89 o 
  -3  16   4     1835.65     1887.03    142.46 o 
  -2  16   4     8803.90     8458.03    287.04 o 
  -1  16   4     4905.70     4899.79    236.26 o 
   0  16   4        3.48       68.20    100.13 o 
   1  16   4      801.76      645.19    103.45 o 
   2  16   4      639.20      479.31    113.29 o 
   3  16   4     2920.16     3171.45    226.28 o 
   4  16   4        5.31      -74.27     95.00 o 
   5  16   4     3125.74     3430.81    165.67 o 
   6  16   4     3681.72     3486.22    189.97 o 
   7  16   4       74.18      127.43    112.56 o 
   8  16   4      895.77      864.73    138.75 o 
   9  16   4       44.10       49.16    106.68 o 
  10  16   4     3093.72     3047.55    192.42 o 
  11  16   4       10.48      -55.13    143.97 o 
  12  16   4     1596.29     1333.08    282.98 o 
  13  16   4      340.98      496.24    171.06 o 
 -13  17   4      132.35       83.38    133.26 o 
 -12  17   4       17.10       -0.56    126.13 o 
 -11  17   4      457.77      400.99    142.61 o 
 -10  17   4     1757.93     1821.68    218.00 o 
  -9  17   4     1074.10     1016.64    158.84 o 
  -8  17   4       32.33      -85.54    178.64 o 
  -7  17   4       22.68      -93.00    159.76 o 
  -6  17   4     1177.24     1175.67    348.22 o 
  -5  17   4      681.96      639.52    139.16 o 
  -4  17   4       20.06      -22.26     92.00 o 
  -3  17   4      733.75      688.79    122.30 o 
  -2  17   4     2994.83     2930.50    220.59 o 
  -1  17   4     3312.40     3663.76    189.24 o 
   0  17   4     2510.22     2289.99    161.09 o 
   1  17   4       29.59      -79.69     86.82 o 
   2  17   4      210.89      101.13    106.16 o 
   3  17   4     3323.85     3403.56    198.05 o 
   4  17   4     4990.25     5287.66    251.54 o 
   5  17   4      407.40      247.12    106.13 o 
   6  17   4     3721.72     3628.15    198.24 o 
   7  17   4     2819.71     2607.18    182.72 o 
   8  17   4       71.52      209.12    121.79 o 
   9  17   4     1056.36     1224.78    153.63 o 
  10  17   4       75.60      270.83    131.68 o 
  11  17   4     3209.87     3139.98    253.15 o 
  12  17   4     1859.19     1448.03    208.45 o 
 -12  18   4       39.11       32.19    252.03 o 
 -11  18   4      501.85      420.58    152.70 o 
 -10  18   4      109.24      116.07    148.16 o 
  -9  18   4      143.68       95.48    196.20 o 
  -8  18   4      149.27      139.52    145.91 o 
  -7  18   4      179.49      113.86    139.99 o 
  -6  18   4      112.14      128.81    133.92 o 
  -5  18   4      642.46      237.76    143.97 o 
  -4  18   4      840.25      916.09    139.47 o 
  -3  18   4      951.45     1163.03    146.70 o 
  -2  18   4       37.09       92.82    139.07 o 
  -1  18   4     1467.59     1170.03    181.29 o 
   0  18   4      744.06      709.71    195.42 o 
   1  18   4       15.38      -32.50    105.45 o 
   2  18   4        3.82       93.63    110.50 o 
   3  18   4        6.87       27.29    117.12 o 
   4  18   4     2919.68     2761.35    193.79 o 
   5  18   4     5288.88     5704.08    218.61 o 
   6  18   4     2273.19     2307.18    183.26 o 
   7  18   4      384.63      459.78    135.17 o 
   8  18   4       37.33      251.23    170.42 o 
   9  18   4      286.69       70.28    132.37 o 
  10  18   4      796.78      532.14    193.69 o 
  11  18   4      123.21      -25.54    160.26 o 
  12  18   4      166.43       47.68    213.32 o 
 -11  19   4      595.37      532.72    161.98 o 
 -10  19   4      853.38     1059.81    184.01 o 
  -9  19   4      973.46     1113.26    192.34 o 
  -8  19   4      963.35     1125.26    386.92 o 
  -7  19   4      945.22     1162.41    221.21 o 
  -6  19   4       30.78       83.74    262.12 o 
  -5  19   4       53.78      164.71    207.54 o 
  -4  19   4        0.72      -87.97    140.20 o 
  -3  19   4       10.51       29.19    118.25 o 
  -2  19   4     1282.39     1332.43    209.81 o 
  -1  19   4     2415.46     2105.55    391.85 o 
   0  19   4      937.89     1118.43    247.64 o 
   1  19   4     2067.22     2171.23    194.87 o 
   2  19   4     2334.11     2319.98    186.78 o 
   3  19   4      837.31      903.84    150.84 o 
   4  19   4      732.62      646.06    127.49 o 
   5  19   4      566.36      316.65    120.19 o 
   6  19   4      816.54      739.41    152.47 o 
   7  19   4      499.94      522.89    148.23 o 
   8  19   4       75.39       92.23    129.80 o 
   9  19   4       72.85       98.89    139.68 o 
  10  19   4      185.46      243.54    171.84 o 
  11  19   4       28.62      -82.06    161.77 o 
 -10  20   4      206.45      145.63    158.41 o 
  -9  20   4      518.19      782.87    184.76 o 
  -8  20   4       27.04      204.42    160.04 o 
  -7  20   4      730.34      675.31    200.97 o 
  -6  20   4      302.11      165.87    163.80 o 
  -5  20   4       65.92      -71.90    152.33 o 
  -4  20   4      594.28      697.26    177.62 o 
  -3  20   4       25.56       85.70    158.23 o 
  -2  20   4      243.59      241.93    172.32 o 
  -1  20   4        2.22       34.71    190.72 o 
   0  20   4      232.68       26.26    160.84 o 
   1  20   4      588.48      568.14    147.81 o 
   2  20   4     2943.42     3293.89    213.57 o 
   3  20   4     3924.45     3996.35    286.22 o 
   4  20   4      439.79      425.81    127.87 o 
   5  20   4      183.71      166.80    137.66 o 
   6  20   4       54.46       28.80    136.54 o 
   7  20   4     2067.98     1988.30    201.43 o 
   8  20   4     2974.30     2856.83    267.08 o 
   9  20   4       31.07      -25.03    423.89 o 
  -8  21   4     1773.90     1105.17    208.05 o 
  -7  21   4      849.58      803.84    196.43 o 
  -6  21   4       10.67      103.69    167.56 o 
  -5  21   4       89.81     -118.11    155.26 o 
  -4  21   4        0.20      223.35    171.67 o 
  -3  21   4       54.56      153.48    221.54 o 
  -2  21   4       59.81      148.49    168.61 o 
  -1  21   4      521.54      596.28    189.48 o 
   0  21   4      969.01     1035.19    208.70 o 
   1  21   4     1247.81     1248.25    238.64 o 
   2  21   4     1944.87     2263.78    222.71 o 
   3  21   4      460.64      548.62    201.57 o 
   4  21   4      671.33      614.47    143.08 o 
   5  21   4       34.03      138.16    144.88 o 
   6  21   4     1621.41     1641.85    205.09 o 
   7  21   4     1288.89     1284.51    220.54 o 
   8  21   4      418.64      349.48    251.16 o 
  -7  22   4      253.50      260.95    210.03 o 
  -6  22   4      570.40      401.19    337.36 o 
  -5  22   4     1163.47     1159.12    219.00 o 
  -4  22   4     1119.67     1678.19    332.43 o 
  -3  22   4      372.52      524.64    268.87 o 
  -2  22   4        1.57     -163.73    163.73 o 
  -1  22   4        3.97       24.91    173.90 o 
   0  22   4       38.03      110.70    176.94 o 
   1  22   4      481.93      439.02    278.00 o 
   2  22   4      136.14       18.44    152.49 o 
   3  22   4     1322.83     1334.15    190.87 o 
   4  22   4     1968.27     1888.24    181.88 o 
   5  22   4       28.17      149.79    153.45 o 
   6  22   4      120.75      106.46    165.53 o 
  -4  23   4        3.03      250.24    271.22 o 
  -3  23   4      342.30      484.42    293.36 o 
  -2  23   4      402.67      484.66    215.83 o 
  -1  23   4       12.34      -20.12    267.93 o 
   0  23   4      292.29      407.26    214.07 o 
   1  23   4        8.16      -63.01    218.92 o 
   2  23   4     1097.36     1018.24    194.74 o 
   3  23   4      573.43      739.83    189.56 o 
   4  23   4      209.02      133.56    163.08 o 
 -18   1   5      225.57       20.34    144.00 o 
 -17   1   5      107.95       51.26    129.32 o 
 -16   1   5      603.76      654.17    220.05 o 
 -15   1   5      932.44      916.19    248.76 o 
 -14   1   5     8284.94     8887.89    302.46 o 
 -13   1   5     1089.95     1004.60    105.76 o 
 -12   1   5     1984.32     2162.72    110.33 o 
 -11   1   5     1491.61     1553.96     87.22 o 
 -10   1   5     2712.39     2730.20     94.55 o 
  -9   1   5    10669.63    10302.55    117.20 o 
  -8   1   5    11549.20    11075.94    126.38 o 
  -7   1   5      272.28      123.32     25.38 o 
  -6   1   5     9984.41    10787.68    101.96 o 
  -5   1   5     1238.18     1396.78     37.93 o 
  -4   1   5      225.25      104.36     14.80 o 
  -3   1   5    15662.06    15066.88    133.13 o 
  -2   1   5    48097.49    43321.81    322.62 o 
  -1   1   5     7537.35     4922.08     57.01 o 
   0   1   5    72247.62    81258.88    595.29 o 
   1   1   5     4891.31     5286.29     77.33 o 
   2   1   5    15249.80    15565.66    155.86 o 
   3   1   5    13098.98    13443.79    135.56 o 
   4   1   5     1197.20     1074.02     47.90 o 
   5   1   5    14052.24    14934.14    160.77 o 
   6   1   5    10279.46     9126.62    124.96 o 
   7   1   5     1194.97     1240.73     57.07 o 
   8   1   5      191.94      182.01     45.58 o 
   9   1   5     3553.87     3118.07     93.64 o 
  10   1   5     1393.00     1304.91     78.41 o 
  11   1   5        3.64      -55.92     55.92 o 
  12   1   5     1063.70      912.96     84.99 o 
  13   1   5     3848.02     3693.40    157.41 o 
  14   1   5     2453.04     2469.68    145.71 o 
  15   1   5       86.49      115.20    101.25 o 
  16   1   5      458.78      614.38    132.72 o 
  17   1   5       30.99       -9.14    117.23 o 
  18   1   5       87.96      153.63    122.34 o 
 -18   2   5      782.54      710.35    173.76 o 
 -17   2   5     1238.28     1304.74    336.88 o 
 -16   2   5      926.38      963.33    155.61 o 
 -15   2   5     8737.21     8222.41    307.16 o 
 -14   2   5      303.61      139.37    111.03 o 
 -13   2   5     6908.37     6919.20    282.61 o 
 -12   2   5      488.82      592.64     81.69 o 
 -11   2   5     7110.30     7474.83    158.76 o 
 -10   2   5    12537.91    12940.63    170.07 o 
  -9   2   5     1308.30     1174.52     50.04 o 
  -8   2   5     1641.15     1702.97     48.81 o 
  -7   2   5      141.40      169.64     25.27 o 
  -6   2   5     9336.73     8476.74     84.28 o 
  -5   2   5    23854.40    24762.32    172.92 o 
  -4   2   5    43700.59    46588.28    305.05 o 
  -3   2   5      699.15      499.25     21.35 o 
  -2   2   5     2959.22     3148.29     50.95 o 
  -1   2   5    13511.67    16781.03    156.57 o 
   0   2   5    22797.15    26614.76    235.78 o 
   1   2   5    96805.81   103101.52    753.27 o 
   2   2   5    31155.49    33885.13    272.78 o 
   3   2   5     1782.94     1678.43     45.43 o 
   4   2   5     1639.74     1664.98     48.46 o 
   5   2   5      396.66      490.70     37.03 o 
   6   2   5    18485.29    18723.67    195.81 o 
   7   2   5      431.11      328.12     43.33 o 
   8   2   5     4697.83     4553.87    102.55 o 
   9   2   5     4503.14     4111.54    146.78 o 
  10   2   5     5543.66     5350.98    169.06 o 
  11   2   5     3452.33     3582.26    117.27 o 
  12   2   5     2900.75     2852.90    118.43 o 
  13   2   5     4749.46     4695.30    177.35 o 
  14   2   5       20.52       59.36     91.59 o 
  15   2   5      396.04      429.47    110.84 o 
  16   2   5       67.28       65.17    108.51 o 
  17   2   5      740.32      826.82    147.82 o 
  18   2   5      643.73      773.32    162.24 o 
 -18   3   5     3218.02     3484.39    247.01 o 
 -17   3   5      127.67      185.96    137.83 o 
 -16   3   5     1416.53     1128.34    162.55 o 
 -15   3   5      534.51      521.11    135.45 o 
 -14   3   5     7640.40     7685.44    247.30 o 
 -13   3   5     1339.29     1307.49    111.40 o 
 -12   3   5      527.75      446.63     69.95 o 
 -11   3   5      708.19      696.12     62.30 o 
 -10   3   5     5902.48     5620.02     98.83 o 
  -9   3   5     6519.85     6434.79     94.62 o 
  -8   3   5     1608.28     1427.64     46.12 o 
  -7   3   5     3468.10     3730.91     65.56 o 
  -6   3   5      866.17     1103.96     32.93 o 
  -5   3   5     4728.04     4893.71     73.22 o 
  -4   3   5    22420.91    21804.83    185.73 o 
  -3   3   5    47195.34    52577.75    329.36 o 
  -2   3   5      362.32      392.22     19.14 o 
  -1   3   5      614.93      942.97     31.89 o 
   0   3   5     5394.52     3369.73     61.72 o 
   1   3   5     4423.05     6158.09     92.89 o 
   2   3   5     1843.03     2001.12     52.99 o 
   3   3   5     2619.28     2653.59     49.19 o 
   4   3   5    75836.15    81160.78    575.54 o 
   5   3   5    57771.68    58631.31    530.68 o 
   6   3   5        5.00       -0.49     32.60 o 
   7   3   5    12737.45    11629.64    152.87 o 
   8   3   5      122.39       83.63     43.32 o 
   9   3   5    65717.09    64755.18    575.62 o 
  10   3   5    30595.11    30445.48    333.73 o 
  11   3   5     2492.07     2662.88    130.51 o 
  12   3   5     1106.57     1210.38    106.38 o 
  13   3   5     1360.59     1321.72    115.96 o 
  14   3   5     4631.29     4830.28    202.11 o 
  15   3   5     1161.89     1114.50    127.24 o 
  16   3   5       68.63       22.51    103.49 o 
  17   3   5       44.41      -36.03    112.94 o 
  18   3   5      101.72       66.62    171.82 o 
 -18   4   5      395.96      276.62    330.28 o 
 -17   4   5     2188.45     2285.85    218.69 o 
 -16   4   5        6.61      -39.59    123.64 o 
 -15   4   5     2417.29     2239.32    207.41 o 
 -14   4   5      762.99      828.46    109.45 o 
 -13   4   5     1758.11     1963.00    111.23 o 
 -12   4   5       85.08      -63.69     63.69 o 
 -11   4   5     3192.34     3442.48    119.18 o 
 -10   4   5      280.36      287.98     40.29 o 
  -9   4   5     9603.43     9625.92    123.12 o 
  -8   4   5      884.33      810.44     40.55 o 
  -7   4   5    13451.39    12920.20    127.35 o 
  -6   4   5    24241.47    24871.44    239.69 o 
  -5   4   5     1218.98     1421.00     49.17 o 
  -4   4   5     3151.28     3395.86     60.59 o 
  -3   4   5     1697.43     1867.99     52.85 o 
  -2   4   5      513.49      712.24     28.89 o 
  -1   4   5     5927.03     6034.27     84.39 o 
   0   4   5      373.00      205.36     31.90 o 
   1   4   5     2689.24     1764.41     38.95 o 
   2   4   5      782.30     1162.16     65.21 o 
   3   4   5     3106.14     3099.51    119.10 o 
   4   4   5     2782.48     2469.15     50.50 o 
   5   4   5    22477.97    22894.52    206.07 o 
   6   4   5    54955.18    53397.18    414.14 o 
   7   4   5     1105.00     1088.20     65.36 o 
   8   4   5    35897.50    35251.43    348.91 o 
   9   4   5     1957.21     2115.37     94.84 o 
  10   4   5     8293.75     8420.79    173.78 o 
  11   4   5     7774.24     7660.72    186.46 o 
  12   4   5        0.58       34.61     76.26 o 
  13   4   5     5150.22     5019.11    183.85 o 
  14   4   5     1462.44     1291.16    127.76 o 
  15   4   5      361.47      351.60    105.23 o 
  16   4   5       62.93        9.85    107.32 o 
  17   4   5      229.62       53.05    152.55 o 
  18   4   5       59.06       45.86    146.61 o 
 -18   5   5      405.37      530.37    159.87 o 
 -17   5   5      133.93      235.31    143.57 o 
 -16   5   5      758.85      821.17    155.23 o 
 -15   5   5        0.01      -72.70     90.59 o 
 -14   5   5     1258.81     1061.89    113.31 o 
 -13   5   5      712.00      497.27    146.03 o 
 -12   5   5     1873.98     1927.85    106.71 o 
 -11   5   5      856.79      921.21     82.43 o 
 -10   5   5     2860.79     2844.14     79.63 o 
  -9   5   5      560.11      530.32     41.00 o 
  -8   5   5     8273.66     8220.73    112.30 o 
  -7   5   5     2886.71     2559.86     79.18 o 
  -6   5   5     5465.53     5100.22     98.04 o 
  -5   5   5     1148.02     1239.40     44.84 o 
  -4   5   5      182.80      235.92     22.05 o 
  -3   5   5       19.03       10.46     18.09 o 
  -2   5   5    17203.37    18074.93    160.55 o 
  -1   5   5     2339.10     3165.16     56.10 o 
   0   5   5     1722.18     1358.49     44.26 o 
   1   5   5      266.97      565.03     31.00 o 
   2   5   5     3446.68     3069.22     73.78 o 
   3   5   5     2595.29     2312.91     71.45 o 
   4   5   5       24.83       81.91     37.26 o 
   5   5   5    15688.92    15997.90    158.88 o 
   6   5   5      148.29      215.59     33.32 o 
   7   5   5    13516.56    13183.49    174.00 o 
   8   5   5        0.76      -44.20     44.20 o 
   9   5   5     2927.11     2958.16     96.82 o 
  10   5   5      819.55      952.10    136.09 o 
  11   5   5       62.67      107.54     75.78 o 
  12   5   5      712.27      625.85     97.52 o 
  13   5   5      157.11      304.79     92.88 o 
  14   5   5      858.44      999.92    136.10 o 
  15   5   5       16.24       30.15     98.15 o 
  16   5   5      926.19      889.28    131.46 o 
  17   5   5        6.44     -125.21    125.21 o 
  18   5   5      224.25      125.02    143.78 o 
 -18   6   5       17.93       -0.29    141.87 o 
 -17   6   5        1.17      162.55    134.76 o 
 -16   6   5      565.19      569.22    133.99 o 
 -15   6   5        0.95      -69.61    126.18 o 
 -14   6   5     1487.70     1695.41    153.20 o 
 -13   6   5     2065.96     2180.06    136.18 o 
 -12   6   5      433.42      311.53     70.85 o 
 -11   6   5      450.59      408.21     51.11 o 
 -10   6   5        1.46       30.75     37.93 o 
  -9   6   5     6644.42     7016.38    100.03 o 
  -8   6   5     5433.49     5636.59     95.94 o 
  -7   6   5     2462.15     2488.13     79.10 o 
  -6   6   5     2280.09     2255.06     74.05 o 
  -5   6   5     9092.72     8564.53    111.12 o 
  -4   6   5     1730.90     1789.23     65.05 o 
  -3   6   5     7121.91     7204.67     94.24 o 
  -2   6   5      478.27      506.27     31.66 o 
  -1   6   5    23015.16    23855.34    204.83 o 
   0   6   5    22293.60    23492.24    232.14 o 
   1   6   5     4931.84     4445.65     93.09 o 
   2   6   5    10577.82     8887.71    154.32 o 
   3   6   5     4110.84     4638.55     91.41 o 
   4   6   5    14361.91    14374.01    194.06 o 
   5   6   5    17058.56    17265.76    226.32 o 
   6   6   5     2544.85     2470.53     52.24 o 
   7   6   5      541.60      595.08     39.44 o 
   8   6   5       23.44      -11.92     36.85 o 
   9   6   5      413.72      276.71     89.31 o 
  10   6   5       32.90       53.44     67.29 o 
  11   6   5      489.50      585.79     88.22 o 
  12   6   5      978.33     1080.39    143.62 o 
  13   6   5      967.61     1100.06    115.43 o 
  14   6   5     4061.12     4071.73    221.81 o 
  15   6   5     1437.32     1315.84    134.10 o 
  16   6   5        7.50      113.27    108.06 o 
  17   6   5      157.66      139.83    139.49 o 
 -17   7   5       91.98      -18.04    122.61 o 
 -16   7   5        5.08      -75.97    110.81 o 
 -15   7   5        3.57      -73.46     91.47 o 
 -14   7   5      181.86      222.14     96.73 o 
 -13   7   5     2721.92     2729.24    145.26 o 
 -12   7   5     2533.15     2566.61    137.73 o 
 -11   7   5       29.96      -31.10     42.82 o 
 -10   7   5      431.27      406.09     44.98 o 
  -9   7   5     7214.48     6793.29    113.43 o 
  -8   7   5     1816.43     1769.08     77.48 o 
  -7   7   5       39.17       30.42     48.43 o 
  -6   7   5      184.30      201.79     27.19 o 
  -5   7   5       12.74       -4.59     21.08 o 
  -4   7   5      255.03      177.22     29.35 o 
  -3   7   5     5050.94     5623.05     85.55 o 
  -2   7   5     6191.35     6278.83     90.76 o 
  -1   7   5    15209.11    13647.04    142.71 o 
   0   7   5     3564.26     3875.26     83.53 o 
   1   7   5    10513.29    11494.09    145.22 o 
   2   7   5     1479.33     1660.27     49.83 o 
   3   7   5    16553.48    16032.78    190.82 o 
   4   7   5    38878.78    38336.70    361.24 o 
   5   7   5    20203.22    19159.32    287.76 o 
   6   7   5     2723.61     3143.79    111.24 o 
   7   7   5     1192.71     1151.75     53.18 o 
   8   7   5     2035.16     1990.31     78.42 o 
   9   7   5    13384.46    12809.75    232.17 o 
  10   7   5     6419.56     6399.61    182.00 o 
  11   7   5      881.44      958.18    152.58 o 
  12   7   5      334.41      376.96    101.09 o 
  13   7   5      492.55      431.06    100.21 o 
  14   7   5     1088.17     1082.48    128.09 o 
  15   7   5     2444.72     2586.44    160.97 o 
  16   7   5      170.23      252.26    134.03 o 
  17   7   5      140.76      201.88    145.88 o 
 -17   8   5       93.64     -165.41    278.70 o 
 -16   8   5      606.70      761.55    294.77 o 
 -15   8   5     2014.09     2021.50    219.73 o 
 -14   8   5      634.95      762.21    175.63 o 
 -13   8   5      199.37      314.55    148.08 o 
 -12   8   5      225.93      196.57    136.18 o 
 -11   8   5     4153.15     4204.86    232.79 o 
 -10   8   5    17013.36    17655.07    278.29 o 
  -9   8   5      987.71      895.64     65.41 o 
  -8   8   5     2243.78     2211.55     77.98 o 
  -7   8   5     1088.16     1153.50     48.09 o 
  -6   8   5      512.59      447.60     37.82 o 
  -5   8   5    17654.95    18925.87    179.69 o 
  -4   8   5    27665.55    27661.08    236.74 o 
  -3   8   5      140.41      178.44     53.59 o 
  -2   8   5    10940.80    10488.26    135.85 o 
  -1   8   5     1588.89     1821.02     79.88 o 
   0   8   5     5425.29     5195.00     97.05 o 
   1   8   5    37964.14    38331.63    358.54 o 
   2   8   5    37129.53    36448.74    344.48 o 
   3   8   5      266.49      388.90     60.02 o 
   4   8   5       53.14       80.00     40.98 o 
   5   8   5     8539.99     8491.86    152.59 o 
   6   8   5    12344.47    12221.07    234.45 o 
   7   8   5     1007.84      905.76     84.76 o 
   8   8   5     1540.32     1889.57    121.85 o 
   9   8   5      131.96      199.96     95.23 o 
  10   8   5     4292.32     4077.86    186.69 o 
  11   8   5      168.50      122.25     80.99 o 
  12   8   5      385.05      239.46     91.24 o 
  13   8   5     2147.29     2058.88    141.32 o 
  14   8   5      849.02     1009.78    124.44 o 
  15   8   5      199.42      273.23    111.24 o 
  16   8   5        4.63     -122.72    122.72 o 
  17   8   5      544.12      672.80    160.15 o 
 -17   9   5      899.34      725.78    339.68 o 
 -16   9   5     1174.74     1203.18    296.89 o 
 -15   9   5      446.06      385.78    260.39 o 
 -14   9   5     5780.22     6291.55    328.78 o 
 -13   9   5      963.54      966.31    105.78 o 
 -12   9   5     2969.37     3140.79    150.36 o 
 -11   9   5     2300.71     2288.61     94.10 o 
 -10   9   5       30.88       91.57     55.05 o 
  -9   9   5    16968.76    16570.52    214.08 o 
  -8   9   5     4920.83     4934.79    109.12 o 
  -7   9   5       31.62       47.95     33.83 o 
  -6   9   5      240.07      330.10     34.31 o 
  -5   9   5      415.30      501.52     35.96 o 
  -4   9   5     2846.63     3099.04     82.13 o 
  -3   9   5    20388.47    19318.53    197.03 o 
  -2   9   5     1983.21     2009.80     64.65 o 
  -1   9   5     3414.08     3241.69     73.08 o 
   0   9   5    19919.51    19541.95    223.00 o 
   1   9   5    10871.79    10695.19    160.03 o 
   2   9   5     1728.75     1676.15     67.59 o 
   3   9   5     8335.95     7798.25    148.33 o 
   4   9   5      741.78      704.37     57.47 o 
   5   9   5    21484.84    20943.58    265.66 o 
   6   9   5     3762.67     3631.80    113.19 o 
   7   9   5      772.43      940.13     87.30 o 
   8   9   5       53.24       13.80     82.00 o 
   9   9   5     6365.44     6245.14    220.71 o 
  10   9   5      716.23      654.80    111.47 o 
  11   9   5      616.53      530.44    113.34 o 
  12   9   5      368.28      289.35    115.89 o 
  13   9   5      984.10      725.07    143.81 o 
  14   9   5      971.57      889.75    159.10 o 
  15   9   5        5.47       29.90    175.42 o 
  16   9   5      623.07      513.48    206.32 o 
  17   9   5       39.64       88.05    205.12 o 
 -17  10   5      558.03      283.90    329.20 o 
 -16  10   5      230.30       64.13    187.25 o 
 -15  10   5     2789.56     2709.55    261.78 o 
 -14  10   5      167.98      518.35    178.62 o 
 -13  10   5     1842.52     1871.18    216.30 o 
 -12  10   5       45.66      107.24    149.34 o 
 -11  10   5     3016.98     2911.55    121.57 o 
 -10  10   5      617.38      684.05     84.63 o 
  -9  10   5     1363.24     1224.21     84.04 o 
  -8  10   5     2945.46     2913.75    110.81 o 
  -7  10   5      215.31      176.22     41.26 o 
  -6  10   5      118.59       95.47     48.09 o 
  -5  10   5      887.21      966.12     90.50 o 
  -4  10   5     3705.19     3807.50     82.18 o 
  -3  10   5       34.94      102.53     33.73 o 
  -2  10   5      636.02      731.90     46.15 o 
  -1  10   5    21540.85    22108.43    219.59 o 
   0  10   5     6018.45     5602.20    112.33 o 
   1  10   5      448.17      444.61     47.76 o 
   2  10   5     2234.25     2554.65    103.75 o 
   3  10   5     1490.52     1512.12     64.21 o 
   4  10   5     2462.54     2427.08     98.08 o 
   5  10   5     2982.48     2656.07    117.87 o 
   6  10   5     8001.48     8007.54    175.92 o 
   7  10   5     3140.12     3096.60    115.32 o 
   8  10   5     1805.12     1962.19    181.28 o 
   9  10   5      320.09      -60.29    134.34 o 
  10  10   5     2448.12     2339.08    197.24 o 
  11  10   5     1184.33     1256.59    141.00 o 
  12  10   5      608.74      532.53    207.27 o 
  13  10   5      741.37      631.49    144.07 o 
  14  10   5      144.10      117.06    133.95 o 
  15  10   5      166.17      360.59    193.62 o 
  16  10   5       51.78      253.88    199.51 o 
 -16  11   5     1382.94     1147.55    228.84 o 
 -15  11   5      787.25      760.87    203.16 o 
 -14  11   5        9.38      -78.20    158.16 o 
 -13  11   5      528.89      250.04    166.00 o 
 -12  11   5     1154.15     1028.77    186.94 o 
 -11  11   5     1009.87     1107.14    100.62 o 
 -10  11   5     1736.54     1762.00    118.79 o 
  -9  11   5     1181.34     1242.75    133.40 o 
  -8  11   5    10219.35    10047.75    204.03 o 
  -7  11   5      477.33      697.89     67.00 o 
  -6  11   5     8821.28     8718.00    128.72 o 
  -5  11   5    16187.56    17257.89    195.73 o 
  -4  11   5      709.84      963.73     96.90 o 
  -3  11   5     9390.26     9057.36    146.81 o 
  -2  11   5      668.35      665.81     62.93 o 
  -1  11   5     9519.79     9349.82    134.17 o 
   0  11   5      403.63      484.88     51.73 o 
   1  11   5      167.99      272.64     45.99 o 
   2  11   5     1127.04     1075.63     71.78 o 
   3  11   5      202.10      131.33     40.67 o 
   4  11   5     1353.57     1427.90     91.13 o 
   5  11   5      795.59      765.54     80.32 o 
   6  11   5     1293.10     1264.32    160.92 o 
   7  11   5    11290.86    11193.94    237.94 o 
   8  11   5     2729.85     2954.89    155.11 o 
   9  11   5      226.59      120.29    143.86 o 
  10  11   5        0.43      -15.09     85.63 o 
  11  11   5     2882.55     3044.62    289.49 o 
  12  11   5     5806.61     6010.06    383.35 o 
  13  11   5       92.24      140.44    126.54 o 
  14  11   5       10.58      242.38    241.51 o 
  15  11   5      529.09      845.47    287.21 o 
  16  11   5      194.16      104.02    259.06 o 
 -16  12   5       33.45      -86.26    184.14 o 
 -15  12   5       69.68       -0.42    173.49 o 
 -14  12   5        0.19       38.11    171.84 o 
 -13  12   5        5.77     -128.61    158.60 o 
 -12  12   5      826.64      962.15    409.34 o 
 -11  12   5      276.24      260.04    105.93 o 
 -10  12   5     4839.88     4778.90    175.78 o 
  -9  12   5     8410.76     8723.71    228.97 o 
  -8  12   5     1363.59     1320.22    184.34 o 
  -7  12   5     3157.51     3140.20    291.29 o 
  -6  12   5     1293.20     1387.21    106.72 o 
  -5  12   5    17131.43    17380.05    221.81 o 
  -4  12   5    40273.93    39371.43    382.78 o 
  -3  12   5     1802.67     1841.95    173.31 o 
  -2  12   5     3757.93     3643.25    120.72 o 
  -1  12   5     5679.91     6438.71    124.20 o 
   0  12   5    19521.15    18722.74    239.18 o 
   1  12   5    12208.56    12558.72    196.85 o 
   2  12   5      600.13      578.76     59.13 o 
   3  12   5       30.02      163.80    108.06 o 
   4  12   5      217.06      232.23     77.68 o 
   5  12   5      189.00      149.95     70.26 o 
   6  12   5      365.84      305.96     81.41 o 
   7  12   5      209.94      292.90    132.13 o 
   8  12   5     1478.57     1256.04    123.31 o 
   9  12   5       58.51      151.48    120.55 o 
  10  12   5     1891.68     1656.27    141.60 o 
  11  12   5     1345.91     1414.56    156.90 o 
  12  12   5       18.63       12.62    108.99 o 
  13  12   5        9.52     -110.71    110.71 o 
  14  12   5      371.45      172.42    149.56 o 
  15  12   5       24.18      100.78    158.61 o 
 -15  13   5        7.15     -114.19    182.72 o 
 -14  13   5      148.08       43.75    174.77 o 
 -13  13   5     1294.46     1244.94    270.82 o 
 -12  13   5      785.05      702.86    104.08 o 
 -11  13   5      330.01      418.60    132.69 o 
 -10  13   5     2275.56     2367.37    179.01 o 
  -9  13   5       39.25      -73.67     73.67 o 
  -8  13   5     2358.82     2432.32    192.14 o 
  -7  13   5        2.01      -63.14     69.30 o 
  -6  13   5     6027.17     6280.92    175.20 o 
  -5  13   5     1210.70     1067.56     94.24 o 
  -4  13   5     6462.30     6065.61    157.47 o 
  -3  13   5      716.61      847.39     80.69 o 
  -2  13   5     3925.36     4014.35    107.88 o 
  -1  13   5     8617.57     9004.16    185.06 o 
   0  13   5        6.19       26.15     58.76 o 
   1  13   5    11790.16    12226.70    222.67 o 
   2  13   5     4909.40     4623.52    176.51 o 
   3  13   5     3931.91     3978.94    157.66 o 
   4  13   5     7576.82     7864.00    188.56 o 
   5  13   5      255.33      339.81     81.23 o 
   6  13   5       36.98      182.18     96.95 o 
   7  13   5      150.23      115.28    158.07 o 
   8  13   5     1289.51     1295.55    129.08 o 
   9  13   5     5314.33     5303.12    212.00 o 
  10  13   5     5541.88     5501.60    219.99 o 
  11  13   5     1286.30     1353.13    273.87 o 
  12  13   5       13.29      -69.26    157.42 o 
  13  13   5        5.03       63.58    143.34 o 
  14  13   5      605.18      772.81    177.18 o 
  15  13   5     1749.73     1889.36    226.68 o 
 -15  14   5        3.55      198.44    248.47 o 
 -14  14   5       21.35     -154.51    219.86 o 
 -13  14   5       31.51      -86.56    220.12 o 
 -12  14   5       43.12      200.21    101.66 o 
 -11  14   5      397.09      455.33    113.28 o 
 -10  14   5       13.65      -88.18    104.24 o 
  -9  14   5      560.57      693.04    115.58 o 
  -8  14   5       17.57       14.66     95.61 o 
  -7  14   5      213.62      318.52    143.30 o 
  -6  14   5     2056.58     2248.24    130.09 o 
  -5  14   5     4314.83     4164.90    295.40 o 
  -4  14   5     2396.68     2621.35    163.27 o 
  -3  14   5     1773.96     1739.20    119.09 o 
  -2  14   5       37.23      -18.88     61.54 o 
  -1  14   5     6443.73     6338.36    232.03 o 
   0  14   5     7648.26     7951.78    199.65 o 
   1  14   5     2789.90     2848.34    200.61 o 
   2  14   5     2558.49     2543.89    136.98 o 
   3  14   5     5067.44     5236.43    179.49 o 
   4  14   5      765.45      858.32     91.90 o 
   5  14   5     3318.63     3521.05    150.84 o 
   6  14   5      506.94      648.16     98.46 o 
   7  14   5     1464.56     1367.96    132.45 o 
   8  14   5     5111.79     4619.29    205.59 o 
   9  14   5     1831.92     1700.77    145.56 o 
  10  14   5      897.88     1022.62    136.70 o 
  11  14   5     2196.79     2324.46    178.34 o 
  12  14   5      227.76      -66.51    121.70 o 
  13  14   5      461.96      352.97    161.83 o 
  14  14   5      645.79      712.96    208.22 o 
 -14  15   5      215.30      192.26    256.44 o 
 -13  15   5       17.49     -198.58    222.64 o 
 -12  15   5      695.90      686.76    126.99 o 
 -11  15   5      679.17      528.34    125.84 o 
 -10  15   5      750.38      725.15    206.63 o 
  -9  15   5      126.56      189.09    113.84 o 
  -8  15   5      267.09      203.48    107.10 o 
  -7  15   5      885.27      906.95    131.14 o 
  -6  15   5     1892.10     1745.91    390.31 o 
  -5  15   5       48.65     -109.44    132.44 o 
  -4  15   5      745.41      801.07    137.22 o 
  -3  15   5     1287.17     1125.03    154.84 o 
  -2  15   5      747.86      974.33    116.22 o 
  -1  15   5        0.16       -5.68    148.61 o 
   0  15   5      188.86      236.76     93.57 o 
   1  15   5     1754.27     1778.04    244.86 o 
   2  15   5     6809.84     6903.17    207.94 o 
   3  15   5     2427.18     2497.06    164.87 o 
   4  15   5      468.04      501.07     95.08 o 
   5  15   5      260.72      213.96     88.69 o 
   6  15   5      454.96      428.41     97.41 o 
   7  15   5      908.55      829.22    130.07 o 
   8  15   5        5.98     -101.21    101.21 o 
   9  15   5     1081.27      996.49    139.67 o 
  10  15   5     1050.22     1085.36    156.74 o 
  11  15   5       26.13      115.16    126.52 o 
  12  15   5      148.09       61.02    246.52 o 
  13  15   5       29.25      -97.90    185.44 o 
  14  15   5      152.29       31.37    158.01 o 
 -13  16   5     1479.31     1292.23    340.46 o 
 -12  16   5     1088.10     1115.19    228.12 o 
 -11  16   5       14.16      -24.45    117.15 o 
 -10  16   5       80.68      118.21    117.89 o 
  -9  16   5      617.00      510.48    132.19 o 
  -8  16   5     2333.05     2129.87    182.38 o 
  -7  16   5      679.44      505.35    135.09 o 
  -6  16   5      266.27      237.25    129.39 o 
  -5  16   5      103.27       -3.91    101.15 o 
  -4  16   5       17.66      -14.15     86.14 o 
  -3  16   5      229.76      298.52     95.30 o 
  -2  16   5       58.80      174.81     93.66 o 
  -1  16   5     4289.70     3985.79    172.04 o 
   0  16   5     1788.87     1822.82    130.18 o 
   1  16   5       90.44       96.36     90.53 o 
   2  16   5     1523.76     1459.01    160.17 o 
   3  16   5        1.91      -27.84     96.98 o 
   4  16   5     4108.85     4200.93    176.99 o 
   5  16   5     2334.35     2374.34    146.35 o 
   6  16   5        6.00       71.55     96.23 o 
   7  16   5       31.09       28.72    110.74 o 
   8  16   5      107.47      -43.30    106.71 o 
   9  16   5       11.99      -46.90    120.85 o 
  10  16   5        2.77        6.06    130.00 o 
  11  16   5        3.16       49.83    126.63 o 
  12  16   5        4.93      162.02    162.19 o 
  13  16   5       25.27      106.88    222.56 o 
 -13  17   5      429.93      345.05    282.17 o 
 -12  17   5     1560.56     1356.95    166.78 o 
 -11  17   5      825.35      597.20    145.30 o 
 -10  17   5       10.51      -42.34    123.35 o 
  -9  17   5      162.03      284.93    137.21 o 
  -8  17   5     3353.05     3746.59    235.27 o 
  -7  17   5     1317.79     1185.90    345.21 o 
  -6  17   5       40.63      -43.82    168.26 o 
  -5  17   5        6.41     -106.68    106.68 o 
  -4  17   5     1640.58     1446.06    144.18 o 
  -3  17   5      166.94       74.09    136.84 o 
  -2  17   5     3314.33     3212.16    230.67 o 
  -1  17   5     6833.36     6235.06    247.75 o 
   0  17   5      336.30      291.94    107.40 o 
   1  17   5      141.45      216.24    107.86 o 
   2  17   5      560.65      521.00    120.90 o 
   3  17   5     9818.15     9780.69    400.64 o 
   4  17   5     7001.27     7451.05    232.42 o 
   5  17   5       44.34      -24.54     98.88 o 
   6  17   5      191.01       87.76    123.08 o 
   7  17   5      748.10      916.69    140.92 o 
   8  17   5       82.45      376.24    131.77 o 
   9  17   5      163.17        7.21    125.92 o 
  10  17   5      597.57      585.97    144.93 o 
  11  17   5       38.40       52.21    156.15 o 
  12  17   5       67.14      -98.89    159.50 o 
 -12  18   5        2.16      139.36    139.08 o 
 -11  18   5       21.40       86.56    133.25 o 
 -10  18   5     1331.60     1173.33    171.24 o 
  -9  18   5     3213.78     3527.46    239.28 o 
  -8  18   5       28.14       81.39    138.66 o 
  -7  18   5     2948.15     3348.36    232.59 o 
  -6  18   5      199.12      385.97    148.17 o 
  -5  18   5     4241.86     4412.23    459.31 o 
  -4  18   5     3319.31     3530.62    239.71 o 
  -3  18   5      901.93      848.98    137.34 o 
  -2  18   5     3621.94     3396.77    372.57 o 
  -1  18   5       87.89      -99.45     99.45 o 
   0  18   5     2435.80     2645.44    178.56 o 
   1  18   5     2090.55     2298.71    173.10 o 
   2  18   5      686.25      511.38    127.52 o 
   3  18   5        3.94      -66.40    110.85 o 
   4  18   5     2022.18     2045.94    154.79 o 
   5  18   5     1771.93     1870.39    153.91 o 
   6  18   5      126.85      183.28    128.84 o 
   7  18   5      418.40      411.44    132.92 o 
   8  18   5      776.56      722.82    149.40 o 
   9  18   5       55.38     -125.53    125.53 o 
  10  18   5      118.27       86.01    187.13 o 
  11  18   5        1.68       80.44    166.65 o 
 -11  19   5      290.91      263.43    148.21 o 
 -10  19   5       98.38      362.17    158.53 o 
  -9  19   5     2178.00     2313.18    225.57 o 
  -8  19   5     5753.16     6298.55    316.18 o 
  -7  19   5      522.93      490.10    172.13 o 
  -6  19   5     2798.02     2616.84    230.26 o 
  -5  19   5     2316.00     2170.11    213.88 o 
  -4  19   5     2268.75     2357.82    305.52 o 
  -3  19   5     5197.94     5333.54    310.24 o 
  -2  19   5       91.70      116.40    188.87 o 
  -1  19   5     7186.06     7127.52    431.02 o 
   0  19   5     2310.26     2457.19    187.59 o 
   1  19   5        8.49     -117.08    122.59 o 
   2  19   5       37.61       43.20    123.51 o 
   3  19   5      399.82      365.88    203.35 o 
   4  19   5      162.28      174.18    128.66 o 
   5  19   5       28.20      -84.41    108.75 o 
   6  19   5      139.23       99.91    131.79 o 
   7  19   5       85.14      -85.43    129.43 o 
   8  19   5       47.81       66.70    136.57 o 
   9  19   5      223.27      -49.56    135.57 o 
  10  19   5      350.58      278.00    183.07 o 
 -10  20   5      353.59      408.72    203.27 o 
  -9  20   5      613.05      609.79    176.97 o 
  -8  20   5      185.25      181.57    161.76 o 
  -7  20   5     2507.49     2403.03    324.88 o 
  -6  20   5     2145.51     2305.14    227.69 o 
  -5  20   5        9.54       95.26    156.00 o 
  -4  20   5       75.46       45.04    149.88 o 
  -3  20   5     2551.70     2793.98    247.12 o 
  -2  20   5     6072.42     6419.63    348.00 o 
  -1  20   5       13.81     -197.41    197.41 o 
   0  20   5      470.18      730.28    149.76 o 
   1  20   5        0.12      -29.61    122.66 o 
   2  20   5      122.41      179.50    147.28 o 
   3  20   5        1.73       -2.07    127.91 o 
   4  20   5       42.88       49.36    118.41 o 
   5  20   5      460.73      492.34    188.10 o 
   6  20   5       93.69      -30.13    137.37 o 
   7  20   5      126.51      100.84    148.17 o 
   8  20   5       86.91      328.43    166.04 o 
   9  20   5      138.45       86.71    179.48 o 
  -8  21   5       51.66       70.40    166.40 o 
  -7  21   5      141.88      212.00    276.47 o 
  -6  21   5      238.73      331.04    174.49 o 
  -5  21   5       70.39     -150.10    150.67 o 
  -4  21   5      184.89      222.35    229.57 o 
  -3  21   5       71.45      238.24    234.34 o 
  -2  21   5      607.27      541.14    192.71 o 
  -1  21   5      738.72      990.38    205.41 o 
   0  21   5      335.78      386.68    245.24 o 
   1  21   5      757.07      700.79    156.22 o 
   2  21   5       15.19      122.74    139.14 o 
   3  21   5      356.73      417.52    157.13 o 
   4  21   5       71.47      172.68    128.43 o 
   5  21   5       15.83     -139.56    139.56 o 
   6  21   5      509.36      515.06    183.92 o 
   7  21   5      725.05      778.52    196.54 o 
   8  21   5      225.48     -103.99    157.44 o 
  -6  22   5      237.96      225.28    187.53 o 
  -5  22   5     1070.15     1139.88    288.39 o 
  -4  22   5     2844.56     2645.18    364.40 o 
  -3  22   5     1447.62     1912.87    340.73 o 
  -2  22   5      407.63      314.91    394.88 o 
  -1  22   5      347.19      271.45    197.59 o 
   0  22   5      497.53      466.03    288.67 o 
   1  22   5      678.46      678.23    296.35 o 
   2  22   5      508.10      500.38    164.49 o 
   3  22   5        3.56      106.68    153.48 o 
   4  22   5      147.27       93.66    136.67 o 
   5  22   5      239.01      -46.19    152.34 o 
   6  22   5      151.57      178.99    162.78 o 
  -4  23   5       94.80       80.32    258.13 o 
  -3  23   5      511.12      676.04    295.21 o 
  -2  23   5      110.51      -69.65    262.45 o 
  -1  23   5      577.67      778.95    246.40 o 
   0  23   5       48.20      199.94    201.96 o 
   1  23   5      930.85     1220.28    244.71 o 
   2  23   5      308.75      286.67    169.80 o 
   3  23   5        4.85        9.76    143.03 o 
   4  23   5      308.48      187.17    318.28 o 
 -18   0   6      310.88      522.42    223.66 o 
 -17   0   6        5.60       27.59    186.77 o 
 -16   0   6     3155.52     2877.93    294.31 o 
 -15   0   6     4247.11     4328.44    336.78 o 
 -14   0   6      487.36      695.07    184.71 o 
 -13   0   6       18.51      133.28    138.94 o 
 -12   0   6     6447.52     6936.94    232.57 o 
 -11   0   6    33457.58    33929.36    519.78 o 
 -10   0   6    38694.73    39436.90    564.45 o 
  -9   0   6     1188.43     1105.53     67.65 o 
  -8   0   6      218.08      211.46     52.49 o 
  -7   0   6    22851.43    25128.56    260.52 o 
  -6   0   6     8835.00     7648.05    111.31 o 
  -5   0   6     8247.38     9672.99    135.32 o 
  -4   0   6    42752.57    38524.78    380.82 o 
  -3   0   6    17055.69    17074.93    176.65 o 
  -2   0   6    35108.85    32813.16    319.57 o 
  -1   0   6     2539.12     3453.41     58.37 o 
   0   0   6    47862.09    50916.55    491.02 o 
   1   0   6    48333.59    52004.21    767.78 o 
   2   0   6    25950.89    27223.32    430.08 o 
   3   0   6    97100.62    97910.93   1139.71 o 
   4   0   6    10658.47    11075.26    182.19 o 
   5   0   6     2892.20     2852.81     97.08 o 
   6   0   6     4106.44     4453.24    181.92 o 
   7   0   6    21936.04    22161.80    369.88 o 
   8   0   6    13406.97    13276.78    278.56 o 
   9   0   6    11420.33    11743.77    274.56 o 
  10   0   6     9368.76     8704.72    246.45 o 
  11   0   6     1146.32     1112.73    141.06 o 
  12   0   6     3306.12     3134.70    222.08 o 
  13   0   6      581.42      212.84    101.33 o 
  14   0   6      404.59      330.03    143.13 o 
  15   0   6       99.01       42.79    198.09 o 
  16   0   6     4100.51     4052.07    269.38 o 
  17   0   6     7709.46     7905.60    366.63 o 
  18   0   6     2431.58     2478.29    261.21 o 
 -18   1   6        9.48       18.96    140.80 o 
 -17   1   6      520.77      326.33    238.62 o 
 -16   1   6      244.21      285.72    133.21 o 
 -15   1   6      227.43      245.05    279.42 o 
 -14   1   6     1286.05     1329.66    151.49 o 
 -13   1   6       60.50      209.11    103.77 o 
 -12   1   6     2040.92     1656.95    103.52 o 
 -11   1   6     3011.33     3139.06    106.29 o 
 -10   1   6    13763.90    14626.46    239.38 o 
  -9   1   6    26337.21    26664.43    226.72 o 
  -8   1   6     2946.02     2828.21     56.35 o 
  -7   1   6     1055.98     1141.89     38.04 o 
  -6   1   6    52838.07    54085.18    355.01 o 
  -5   1   6    65550.24    64089.61    394.22 o 
  -4   1   6      677.69      677.03     23.74 o 
  -3   1   6    12261.57    11856.58    107.98 o 
  -2   1   6    20664.90    20417.05    160.25 o 
  -1   1   6     5751.69     4758.25     53.44 o 
   0   1   6    28661.87    28030.94    200.10 o 
   1   1   6    24953.54    24991.35    224.26 o 
   2   1   6   103040.63   109217.20    788.91 o 
   3   1   6    21154.58    21964.49    199.94 o 
   4   1   6      287.60      208.85     28.57 o 
   5   1   6    37403.80    39663.37    337.76 o 
   6   1   6    39793.88    39247.14    343.11 o 
   7   1   6     7301.55     7190.65    127.26 o 
   8   1   6     4004.28     3887.62     95.85 o 
   9   1   6     1641.79     1926.77     79.19 o 
  10   1   6     1614.69     1705.40     86.00 o 
  11   1   6     3770.97     3678.14    127.38 o 
  12   1   6      242.97      253.35     71.63 o 
  13   1   6      701.70      672.43    101.35 o 
  14   1   6      524.14      413.91    104.30 o 
  15   1   6     1812.71     1834.34    143.90 o 
  16   1   6     2818.26     3110.40    178.72 o 
  17   1   6       14.86     -105.87    115.46 o 
  18   1   6     1440.48     1603.44    161.05 o 
 -18   2   6       64.58       77.30    185.24 o 
 -17   2   6       54.09        6.46    132.21 o 
 -16   2   6       54.74      -28.77    121.06 o 
 -15   2   6      626.62      810.30    146.69 o 
 -14   2   6     1578.90     1720.67    160.24 o 
 -13   2   6     1607.90     1656.73    136.23 o 
 -12   2   6     5697.98     5758.89    165.49 o 
 -11   2   6    15754.38    16193.10    291.89 o 
 -10   2   6     3286.60     3213.67     82.77 o 
  -9   2   6      919.34      977.22     44.71 o 
  -8   2   6      448.06      519.57     33.08 o 
  -7   2   6    16301.16    15135.69    128.90 o 
  -6   2   6     7707.82     7751.73     79.96 o 
  -5   2   6     5416.96     4918.49     56.84 o 
  -4   2   6   102110.12   106424.03    664.49 o 
  -3   2   6    37554.52    36377.14    269.55 o 
  -2   2   6      689.30      731.82     27.21 o 
  -1   2   6     7088.61     5885.31     65.60 o 
   0   2   6    31201.48    28492.85    189.45 o 
   1   2   6     4597.24     4890.38     60.59 o 
   2   2   6      620.20      687.74     30.52 o 
   3   2   6    10638.50    11710.09    119.07 o 
   4   2   6     1401.61     1443.04     47.52 o 
   5   2   6     5960.58     6307.25     98.30 o 
   6   2   6    12396.13    11011.05    141.53 o 
   7   2   6    13929.70    14124.66    173.32 o 
   8   2   6     1028.40      966.54     60.58 o 
   9   2   6      559.65      665.72     62.16 o 
  10   2   6     5889.88     5922.34    152.28 o 
  11   2   6     9538.42     9441.40    177.04 o 
  12   2   6     1033.94      919.57     93.82 o 
  13   2   6     1604.04     1623.65    226.82 o 
  14   2   6      370.96      494.73    104.65 o 
  15   2   6       64.60      154.82    105.24 o 
  16   2   6     1588.05     1541.75    147.94 o 
  17   2   6     1350.15     1248.06    146.19 o 
  18   2   6      131.88       94.38    156.25 o 
 -18   3   6      177.08       -0.93    147.98 o 
 -17   3   6      143.25      171.04    141.67 o 
 -16   3   6     1783.78     1708.31    246.33 o 
 -15   3   6     3059.87     3198.87    209.81 o 
 -14   3   6      551.77      781.39    127.66 o 
 -13   3   6      523.43      609.09     94.29 o 
 -12   3   6      230.51      261.47     65.17 o 
 -11   3   6     2311.33     2249.99     96.93 o 
 -10   3   6     4169.01     4173.58    118.46 o 
  -9   3   6      105.92      133.82     32.96 o 
  -8   3   6      199.52      201.91     29.35 o 
  -7   3   6     8469.88     8209.83     86.80 o 
  -6   3   6    22925.08    23394.47    179.70 o 
  -5   3   6    24724.25    25390.95    217.12 o 
  -4   3   6    33871.87    35820.24    274.04 o 
  -3   3   6      623.08      677.30     25.01 o 
  -2   3   6     4223.08     4502.08     55.98 o 
  -1   3   6      792.09     1087.51     34.24 o 
   0   3   6    16876.33    19211.82    186.25 o 
   1   3   6      564.11      390.91     33.23 o 
   2   3   6     2817.58     2982.02     48.83 o 
   3   3   6     7783.21     8122.81     93.56 o 
   4   3   6    55433.98    58149.94    430.46 o 
   5   3   6     8127.74     8162.80    107.37 o 
   6   3   6       14.20       29.75     34.14 o 
   7   3   6     4036.90     3452.29     86.32 o 
   8   3   6     3752.00     3747.04    111.74 o 
   9   3   6      154.67      172.21     57.07 o 
  10   3   6     1335.34     1362.42     84.05 o 
  11   3   6     4116.81     4028.78    133.35 o 
  12   3   6    10938.22    10810.56    243.00 o 
  13   3   6     6948.81     7102.35    211.42 o 
  14   3   6     1327.01     1260.36    126.71 o 
  15   3   6      591.85      699.45    116.78 o 
  16   3   6      105.23       57.61    121.81 o 
  17   3   6        9.18     -109.25    109.25 o 
  18   3   6       90.01     -110.76    135.65 o 
 -18   4   6        9.00      -99.32    144.31 o 
 -17   4   6       73.31       98.37    136.97 o 
 -16   4   6       47.99       55.58    140.36 o 
 -15   4   6     1155.98     1233.38    149.84 o 
 -14   4   6     2485.22     2474.72    142.18 o 
 -13   4   6      509.20      410.35     86.79 o 
 -12   4   6      340.25      319.63     66.39 o 
 -11   4   6       80.68       83.62     58.24 o 
 -10   4   6      709.29      671.62     47.12 o 
  -9   4   6     2735.64     2608.49     63.87 o 
  -8   4   6       26.54      -25.99     25.99 o 
  -7   4   6    14625.24    14303.63    169.25 o 
  -6   4   6    25134.94    25876.63    246.59 o 
  -5   4   6     7479.71     7124.73     99.29 o 
  -4   4   6      487.88      392.04     22.48 o 
  -3   4   6    46432.72    48921.70    368.89 o 
  -2   4   6   111474.93   112570.29    814.62 o 
  -1   4   6    27406.78    24223.09    227.26 o 
   0   4   6    39765.23    43875.03    382.23 o 
   1   4   6     1926.19     1531.62     38.28 o 
   2   4   6     8197.58     7854.46     99.93 o 
   3   4   6     7510.32     8242.50    126.25 o 
   4   4   6    18602.21    17976.03    167.49 o 
   5   4   6     2524.23     2377.39     58.62 o 
   6   4   6     3741.61     3777.04    107.05 o 
   7   4   6    11339.12    11025.03    140.08 o 
   8   4   6     7026.80     6827.82    130.82 o 
   9   4   6     3426.52     3584.67    108.27 o 
  10   4   6     1709.75     1650.60     92.98 o 
  11   4   6     3780.24     3628.36    139.34 o 
  12   4   6      946.12      993.35    129.82 o 
  13   4   6       30.62       89.83     89.62 o 
  14   4   6        3.12       33.85     93.64 o 
  15   4   6       17.56      -47.50    100.22 o 
  16   4   6      183.80      -38.87    105.80 o 
  17   4   6       27.58      -60.78    117.02 o 
  18   4   6      186.28      149.75    151.67 o 
 -18   5   6     1251.80     1071.34    174.82 o 
 -17   5   6     2627.88     2973.81    222.15 o 
 -16   5   6     4078.97     4036.11    272.88 o 
 -15   5   6     2808.82     2721.44    193.76 o 
 -14   5   6     1539.65     1595.29    155.49 o 
 -13   5   6       38.11      127.20     78.05 o 
 -12   5   6       38.89       37.18     58.63 o 
 -11   5   6     5081.18     5039.94    112.49 o 
 -10   5   6     5793.69     5578.30    106.65 o 
  -9   5   6     1922.87     1797.59     55.60 o 
  -8   5   6    45056.64    45929.23    431.74 o 
  -7   5   6    20423.54    20799.97    222.18 o 
  -6   5   6     6036.61     6483.51    103.77 o 
  -5   5   6    22293.47    22428.69    219.53 o 
  -4   5   6      408.74      449.58     28.64 o 
  -3   5   6    80074.27    78338.98    567.00 o 
  -2   5   6    70884.75    71114.09    506.58 o 
  -1   5   6     3620.50     3198.99     62.67 o 
   0   5   6    43005.41    38871.88    344.39 o 
   1   5   6     6318.84     8092.56     96.25 o 
   2   5   6     3203.85     2623.68     70.73 o 
   3   5   6     2340.19     2718.52    112.58 o 
   4   5   6      380.60      554.30     49.03 o 
   5   5   6       28.29       24.22     25.27 o 
   6   5   6      609.04      610.95     39.41 o 
   7   5   6     1343.54     1360.90     56.77 o 
   8   5   6     2442.08     2704.11     95.22 o 
   9   5   6    11042.78    10429.48    167.69 o 
  10   5   6     6260.99     5832.32    163.11 o 
  11   5   6     4964.85     4829.48    166.38 o 
  12   5   6     2199.21     2177.94    130.66 o 
  13   5   6     5115.85     4692.27    222.01 o 
  14   5   6     4934.18     4959.81    194.12 o 
  15   5   6      548.04      703.61    122.51 o 
  16   5   6      388.18      132.71    112.96 o 
  17   5   6      777.77      768.66    158.92 o 
 -18   6   6      234.78      235.83    154.03 o 
 -17   6   6        0.07       58.25    128.27 o 
 -16   6   6       40.81      -52.87    114.97 o 
 -15   6   6       63.97      152.53    109.83 o 
 -14   6   6     1555.42     1636.55    124.15 o 
 -13   6   6     5279.69     5513.88    239.49 o 
 -12   6   6      272.61      266.12     54.12 o 
 -11   6   6     2827.69     3001.17     91.96 o 
 -10   6   6     1269.37     1257.74     62.70 o 
  -9   6   6     8521.93     8325.08    190.77 o 
  -8   6   6        3.27      -28.51     55.10 o 
  -7   6   6    20028.90    19969.48    243.95 o 
  -6   6   6    52194.41    51294.47    462.76 o 
  -5   6   6     7667.33     7778.11     88.11 o 
  -4   6   6    10386.57    10311.33    116.75 o 
  -3   6   6    15671.99    16282.80    152.75 o 
  -2   6   6   124380.18   119969.51    826.00 o 
  -1   6   6    76538.56    79048.34    605.69 o 
   0   6   6     2132.46     2076.40     59.23 o 
   1   6   6      151.38      169.85     26.73 o 
   2   6   6     3541.04     3407.64     84.93 o 
   3   6   6     4556.33     4840.41    110.99 o 
   4   6   6      462.44      531.73     51.41 o 
   5   6   6      857.89      949.08     72.47 o 
   6   6   6     1134.48      891.06     58.83 o 
   7   6   6     1003.70      968.81     40.68 o 
   8   6   6     1787.95     1676.78     72.58 o 
   9   6   6     3210.01     3380.89    126.24 o 
  10   6   6      422.95      429.38     81.98 o 
  11   6   6      171.87      233.20     78.43 o 
  12   6   6     2283.28     2306.61    136.81 o 
  13   6   6     2688.76     2590.72    147.46 o 
  14   6   6      162.58       56.54    101.99 o 
  15   6   6      710.61      819.73    126.23 o 
  16   6   6      386.37      437.29    125.30 o 
  17   6   6      316.33      148.81    140.07 o 
 -17   7   6      182.77      115.04    122.21 o 
 -16   7   6       67.27      152.38    112.80 o 
 -15   7   6     1153.09     1087.48    116.06 o 
 -14   7   6     6661.03     6735.84    327.23 o 
 -13   7   6      813.37      943.57     96.82 o 
 -12   7   6     5426.32     5758.60    197.15 o 
 -11   7   6     3198.09     3076.76    103.49 o 
 -10   7   6      684.58      672.09     92.91 o 
  -9   7   6        4.76        1.54     60.62 o 
  -8   7   6     3713.31     3962.56    109.19 o 
  -7   7   6    11738.96    11240.51    256.70 o 
  -6   7   6     1665.07     1595.18     51.29 o 
  -5   7   6      878.17     1021.10     53.21 o 
  -4   7   6     4996.47     4904.57     76.53 o 
  -3   7   6    27332.84    26872.08    236.87 o 
  -2   7   6       16.23       65.01     35.01 o 
  -1   7   6    26508.31    26430.74    230.38 o 
   0   7   6     4106.21     4421.86     95.52 o 
   1   7   6    18842.48    20388.00    287.03 o 
   2   7   6        8.95       34.80     23.93 o 
   3   7   6    21518.74    20427.67    301.21 o 
   4   7   6    29387.97    29022.50    296.65 o 
   5   7   6      979.51      989.08     68.16 o 
   6   7   6      239.15       83.89     54.02 o 
   7   7   6      202.76      183.82     63.04 o 
   8   7   6      442.60      374.06     70.41 o 
   9   7   6      146.81      227.99     69.84 o 
  10   7   6      635.47      736.83    135.74 o 
  11   7   6      296.89       48.99    100.22 o 
  12   7   6      469.08      430.59    118.53 o 
  13   7   6     8041.89     7773.63    227.92 o 
  14   7   6     6847.64     6709.15    224.76 o 
  15   7   6       62.72      233.82    114.25 o 
  16   7   6      700.78      718.24    134.30 o 
  17   7   6      231.84      300.28    150.66 o 
 -17   8   6      521.37      282.42    301.97 o 
 -16   8   6        1.15      -24.37    256.17 o 
 -15   8   6      345.75      469.05    169.58 o 
 -14   8   6      695.47      802.85    180.08 o 
 -13   8   6     8054.66     8180.08    340.42 o 
 -12   8   6     9560.63    10169.20    640.42 o 
 -11   8   6      206.67      190.90    126.51 o 
 -10   8   6     1181.94     1115.86    251.03 o 
  -9   8   6     3460.16     3456.96    135.39 o 
  -8   8   6     9317.53     9121.30    166.11 o 
  -7   8   6      209.69      120.66     38.73 o 
  -6   8   6       24.91       16.10     25.30 o 
  -5   8   6      947.57      955.26     40.53 o 
  -4   8   6       55.36       91.51     28.26 o 
  -3   8   6     7633.21     6369.11     98.25 o 
  -2   8   6    14571.65    14354.26    155.10 o 
  -1   8   6      290.98      265.37     33.25 o 
   0   8   6     3142.05     3472.94     93.46 o 
   1   8   6     5381.19     5438.27     98.03 o 
   2   8   6    26418.34    26883.47    271.49 o 
   3   8   6    12327.59    11617.66    163.77 o 
   4   8   6     6656.21     6046.84    174.46 o 
   5   8   6    21575.04    20324.02    255.82 o 
   6   8   6     5966.90     5892.34    150.33 o 
   7   8   6      278.77      177.54     64.17 o 
   8   8   6     4812.55     4587.43    171.33 o 
   9   8   6     3361.24     3842.68    253.23 o 
  10   8   6        1.62      -50.53     87.39 o 
  11   8   6      139.28      -42.91    102.82 o 
  12   8   6     1542.07     1418.12    119.57 o 
  13   8   6      355.86      390.92    103.86 o 
  14   8   6     1018.25      927.69    153.59 o 
  15   8   6     2973.84     2929.01    187.62 o 
  16   8   6      575.24      617.53    154.25 o 
  17   8   6       62.78      171.56    150.95 o 
 -17   9   6      272.19      -81.48    271.79 o 
 -16   9   6      427.57      585.76    298.40 o 
 -15   9   6       97.37       95.98    164.03 o 
 -14   9   6      275.65      240.15    160.67 o 
 -13   9   6       70.60      -18.39    144.05 o 
 -12   9   6      785.42      637.05    159.56 o 
 -11   9   6     5375.81     5138.54    283.58 o 
 -10   9   6      528.96      425.60    107.31 o 
  -9   9   6      253.06      347.11     85.78 o 
  -8   9   6     6620.35     6694.38    112.93 o 
  -7   9   6    12160.04    12011.00    164.79 o 
  -6   9   6     1346.23     1474.22     56.30 o 
  -5   9   6      507.41      445.95     41.93 o 
  -4   9   6     3731.20     3845.27     78.73 o 
  -3   9   6      492.56      693.62     59.98 o 
  -2   9   6     2305.48     2325.42     65.50 o 
  -1   9   6     2020.40     1941.19     60.16 o 
   0   9   6    14721.08    14475.70    183.46 o 
   1   9   6     5101.33     5007.65    102.87 o 
   2   9   6    22896.77    21831.30    238.19 o 
   3   9   6    50310.96    47850.94    478.68 o 
   4   9   6    21044.28    20032.06    254.41 o 
   5   9   6     1516.65     1746.72     89.91 o 
   6   9   6     4777.59     4531.80    125.30 o 
   7   9   6    26476.40    25349.23    354.08 o 
   8   9   6    14001.90    14096.80    289.46 o 
   9   9   6      137.41      121.23     96.12 o 
  10   9   6     1583.69     1689.80    142.83 o 
  11   9   6      172.58      218.88    173.61 o 
  12   9   6      725.85      482.36    121.59 o 
  13   9   6       83.51      180.43    121.97 o 
  14   9   6      381.24      416.62    143.92 o 
  15   9   6      905.65     1073.07    168.61 o 
  16   9   6       22.39      212.48    219.63 o 
 -16  10   6     1104.22     1032.65    309.52 o 
 -15  10   6       59.99      262.74    171.96 o 
 -14  10   6       73.69      -30.22    151.36 o 
 -13  10   6     1672.81     1611.37    404.43 o 
 -12  10   6     5759.15     5991.87    303.11 o 
 -11  10   6     7556.87     8321.69    334.32 o 
 -10  10   6     6164.16     6372.23    286.94 o 
  -9  10   6     1420.66     1541.62     71.92 o 
  -8  10   6     4557.75     4291.30    106.62 o 
  -7  10   6      649.74      819.93     72.05 o 
  -6  10   6      147.85      184.24     37.15 o 
  -5  10   6     2539.33     2620.83     89.04 o 
  -4  10   6      480.69      401.47     50.33 o 
  -3  10   6      225.89      109.22     36.28 o 
  -2  10   6      803.36      835.57     63.63 o 
  -1  10   6     1479.28     1585.11     62.89 o 
   0  10   6     6755.60     6408.44    120.92 o 
   1  10   6     2271.49     2507.49     80.62 o 
   2  10   6     1980.80     2244.15     71.66 o 
   3  10   6     9294.25     9363.94    179.42 o 
   4  10   6    17988.95    18596.74    291.55 o 
   5  10   6      956.62     1114.47     78.77 o 
   6  10   6     8945.84     8398.93    215.60 o 
   7  10   6       62.61       28.50     70.22 o 
   8  10   6    19515.76    18686.48    334.01 o 
   9  10   6    11770.94    11515.80    340.32 o 
  10  10   6       47.41      153.00    102.44 o 
  11  10   6     3444.38     3003.19    186.25 o 
  12  10   6      555.43      685.64    133.66 o 
  13  10   6       91.24      167.48    175.99 o 
  14  10   6      335.05      274.16    141.04 o 
  15  10   6       38.60       44.58    180.40 o 
  16  10   6     1792.47     1405.69    473.99 o 
 -16  11   6        2.75       40.85    179.23 o 
 -15  11   6      129.50       88.41    173.45 o 
 -14  11   6       11.76      -64.41    153.93 o 
 -13  11   6      282.54      118.17    306.32 o 
 -12  11   6        1.02       28.24    146.34 o 
 -11  11   6     3468.09     3602.87    397.18 o 
 -10  11   6     4251.50     4555.41    120.05 o 
  -9  11   6     4032.95     3754.53    113.08 o 
  -8  11   6     1578.40     1598.71     76.97 o 
  -7  11   6     1253.57     1316.38     73.78 o 
  -6  11   6     8698.91     8956.56    131.11 o 
  -5  11   6     5999.82     5984.31    123.43 o 
  -4  11   6      352.64      302.63     47.51 o 
  -3  11   6     4476.07     4674.48    108.66 o 
  -2  11   6     2557.93     2501.43     76.19 o 
  -1  11   6     1529.37     1564.24     67.74 o 
   0  11   6       31.05       42.50     42.85 o 
   1  11   6     5417.68     5693.82    117.61 o 
   2  11   6    17140.36    16351.62    217.69 o 
   3  11   6    23500.56    22627.40    356.90 o 
   4  11   6     7107.07     6864.50    166.95 o 
   5  11   6      289.54      249.71     68.12 o 
   6  11   6     1925.34     1950.54    107.94 o 
   7  11   6     7141.67     7273.42    198.61 o 
   8  11   6     7128.63     6882.87    220.71 o 
   9  11   6       15.99      -70.49     87.20 o 
  10  11   6     2293.00     2439.88    157.29 o 
  11  11   6        6.02      110.86    102.79 o 
  12  11   6      768.60      966.10    179.07 o 
  13  11   6      413.21      288.10    160.16 o 
  14  11   6       87.17       63.94    204.64 o 
  15  11   6     1258.51     1231.18    311.89 o 
  16  11   6      431.59      657.57    304.87 o 
 -16  12   6       74.87      153.91    202.26 o 
 -15  12   6       31.78     -160.35    236.50 o 
 -14  12   6        2.28      -17.54    160.04 o 
 -13  12   6     1097.36     1152.63    206.11 o 
 -12  12   6     3511.17     3507.31    434.04 o 
 -11  12   6     2110.89     2256.63    222.22 o 
 -10  12   6      375.89      264.17    126.45 o 
  -9  12   6      405.31      506.01     86.11 o 
  -8  12   6      228.78      213.55     99.03 o 
  -7  12   6     3507.51     3321.00    125.14 o 
  -6  12   6     7949.18     7510.71    215.33 o 
  -5  12   6     5595.13     5620.13    156.28 o 
  -4  12   6    24779.59    25353.81    283.93 o 
  -3  12   6     6344.44     6311.75    159.59 o 
  -2  12   6       72.03       19.81     47.66 o 
  -1  12   6      164.89      194.88     52.43 o 
   0  12   6     2225.94     2431.85     98.95 o 
   1  12   6    12409.83    11663.82    188.46 o 
   2  12   6     5493.37     5669.46    156.74 o 
   3  12   6     1116.27      871.21    103.85 o 
   4  12   6     1219.02     1439.27    105.29 o 
   5  12   6      615.95      506.63     79.36 o 
   6  12   6     8186.20     7210.32    199.08 o 
   7  12   6     3160.04     3540.04    268.88 o 
   8  12   6     1107.83      994.66    118.66 o 
   9  12   6     2351.43     2433.96    168.51 o 
  10  12   6     2351.18     2110.30    156.71 o 
  11  12   6      744.79      641.55    131.70 o 
  12  12   6      143.56      220.58    117.49 o 
  13  12   6        3.45      -45.21    117.22 o 
  14  12   6       15.64     -110.34    140.09 o 
  15  12   6      108.71     -119.35    156.38 o 
 -15  13   6      302.10      147.75    192.70 o 
 -14  13   6      463.78      614.33    198.45 o 
 -13  13   6      531.43      493.04    185.65 o 
 -12  13   6      117.39      197.60    163.77 o 
 -11  13   6       12.13      -37.57     78.16 o 
 -10  13   6     1686.37     1950.81    131.43 o 
  -9  13   6     1749.21     1659.93    122.31 o 
  -8  13   6     1053.32      978.65    110.49 o 
  -7  13   6        5.83     -105.64    105.64 o 
  -6  13   6     4903.79     5048.58    198.45 o 
  -5  13   6    25099.61    24733.32    355.91 o 
  -4  13   6     2360.34     2408.23     99.80 o 
  -3  13   6     1832.94     1940.41     95.34 o 
  -2  13   6      661.08      703.67     66.00 o 
  -1  13   6       34.26      162.81     57.70 o 
   0  13   6      809.89      686.78     79.20 o 
   1  13   6      806.28      702.71     80.41 o 
   2  13   6     2971.39     2814.85    149.75 o 
   3  13   6      537.96      605.26     88.31 o 
   4  13   6     1954.09     2074.80    157.14 o 
   5  13   6     2452.81     2912.90    165.62 o 
   6  13   6      452.23      478.06     92.31 o 
   7  13   6     1825.57     1813.38    150.81 o 
   8  13   6     2253.55     2314.81    167.28 o 
   9  13   6      249.86      117.79    122.83 o 
  10  13   6       20.59      119.63    107.19 o 
  11  13   6     1806.06     1755.86    163.67 o 
  12  13   6     3424.32     3617.87    313.51 o 
  13  13   6     1339.09     1498.66    164.58 o 
  14  13   6      183.77      168.80    192.54 o 
  15  13   6      172.65      158.44    164.56 o 
 -15  14   6     1370.65     2036.70    359.96 o 
 -14  14   6      468.15      178.95    252.38 o 
 -13  14   6      182.24      202.97    230.53 o 
 -12  14   6      279.82      451.51    241.96 o 
 -11  14   6     1076.09      946.72    122.09 o 
 -10  14   6     1644.05     1735.20    373.46 o 
  -9  14   6      214.46      167.28    108.63 o 
  -8  14   6     2171.95     2099.51    359.93 o 
  -7  14   6      238.63      217.04    103.01 o 
  -6  14   6      429.78      442.75    107.69 o 
  -5  14   6     9449.06     8896.78    450.73 o 
  -4  14   6    10587.62    10294.04    235.71 o 
  -3  14   6    10591.34    10464.39    272.65 o 
  -2  14   6     3539.21     3864.81    117.10 o 
  -1  14   6    12671.51    12592.32    235.66 o 
   0  14   6    18174.17    17869.44    323.11 o 
   1  14   6     1418.51     1653.33    116.66 o 
   2  14   6       75.90      148.97     82.53 o 
   3  14   6     1311.83     1154.33    109.41 o 
   4  14   6      725.17      947.44    100.27 o 
   5  14   6      313.55      322.08     88.08 o 
   6  14   6     4949.33     5111.55    185.07 o 
   7  14   6     3339.75     3478.22    180.76 o 
   8  14   6       78.42      130.21    133.36 o 
   9  14   6      227.83      296.20    115.55 o 
  10  14   6     3360.84     3803.64    203.07 o 
  11  14   6     4753.85     4822.56    231.01 o 
  12  14   6      183.08      363.57    137.12 o 
  13  14   6      240.00      378.49    224.42 o 
  14  14   6       15.40       37.11    156.67 o 
 -14  15   6      368.37      676.24    273.34 o 
 -13  15   6      255.78      185.30    246.19 o 
 -12  15   6     1684.10     1846.58    146.67 o 
 -11  15   6     2916.24     3244.89    191.63 o 
 -10  15   6      127.03      147.26    107.88 o 
  -9  15   6     4015.09     4296.78    217.63 o 
  -8  15   6     3359.95     3895.13    368.83 o 
  -7  15   6     1492.11     1467.74    261.36 o 
  -6  15   6        3.37       13.04    139.55 o 
  -5  15   6      469.97      232.32    208.54 o 
  -4  15   6       86.90      175.88    125.93 o 
  -3  15   6     1284.08     1130.01    161.23 o 
  -2  15   6     2541.56     2768.60    121.88 o 
  -1  15   6     1460.16     1409.15    113.84 o 
   0  15   6     3245.27     3335.76    155.77 o 
   1  15   6    14456.42    14660.12    300.07 o 
   2  15   6       35.23      110.71     97.75 o 
   3  15   6     7724.64     7670.54    246.14 o 
   4  15   6     1233.43     1311.48    117.92 o 
   5  15   6     2193.68     2237.37    141.40 o 
   6  15   6     1424.57     1513.61    127.05 o 
   7  15   6      533.19      420.46    132.15 o 
   8  15   6     3124.86     3195.63    186.79 o 
   9  15   6      613.88      741.21    135.10 o 
  10  15   6       40.11      -44.15    121.09 o 
  11  15   6     2127.10     2309.18    188.11 o 
  12  15   6     3968.21     4346.41    391.89 o 
  13  15   6      493.59      284.53    169.77 o 
  14  15   6        3.32     -149.86    149.86 o 
 -13  16   6      103.58      371.25    266.70 o 
 -12  16   6      581.84      702.49    205.36 o 
 -11  16   6      463.25      571.50    132.00 o 
 -10  16   6     1934.81     2211.07    176.06 o 
  -9  16   6      816.55      697.83    251.37 o 
  -8  16   6      251.35      114.28    116.03 o 
  -7  16   6     3379.63     3467.01    216.46 o 
  -6  16   6     3311.73     3418.92    213.00 o 
  -5  16   6      395.56      438.96    125.33 o 
  -4  16   6      698.08      423.18    186.92 o 
  -3  16   6     1329.35     1226.13    127.54 o 
  -2  16   6     2999.65     3197.65    249.11 o 
  -1  16   6    12862.98    12632.60    296.38 o 
   0  16   6     8059.29     8327.74    325.04 o 
   1  16   6      431.96      547.79    136.16 o 
   2  16   6     4486.10     4455.63    294.27 o 
   3  16   6      479.39      655.24    151.35 o 
   4  16   6     6369.86     6315.66    209.04 o 
   5  16   6       45.96       32.25     93.62 o 
   6  16   6     4318.66     4116.38    179.98 o 
   7  16   6     3921.20     3628.21    199.76 o 
   8  16   6       77.16      103.09    115.16 o 
   9  16   6      207.37      281.76    160.78 o 
  10  16   6      638.64      613.50    143.61 o 
  11  16   6     2856.66     2987.44    312.86 o 
  12  16   6      157.57      195.66    214.73 o 
  13  16   6      258.30      327.74    252.46 o 
 -12  17   6       17.12      227.31    123.19 o 
 -11  17   6      101.78      274.31    141.30 o 
 -10  17   6      159.70      113.18    127.03 o 
  -9  17   6      600.33      646.29    317.98 o 
  -8  17   6      438.51      526.59    160.95 o 
  -7  17   6      876.49      733.86    154.90 o 
  -6  17   6     1608.60     1652.80    233.95 o 
  -5  17   6     1496.76     1302.52    166.49 o 
  -4  17   6      360.38      373.15    128.89 o 
  -3  17   6      440.78      329.17    135.25 o 
  -2  17   6        4.09      -30.76    114.07 o 
  -1  17   6      315.60      225.48    115.31 o 
   0  17   6     1944.47     1417.47    145.08 o 
   1  17   6     1547.67     1536.33    145.28 o 
   2  17   6       14.34      -63.43    101.05 o 
   3  17   6      138.52       76.04    110.14 o 
   4  17   6     2931.39     3021.91    186.25 o 
   5  17   6     6929.65     6988.47    232.01 o 
   6  17   6     1175.28     1473.95    159.54 o 
   7  17   6     1540.15     1711.05    260.18 o 
   8  17   6     1127.74     1138.56    199.37 o 
   9  17   6      296.63      215.88    134.63 o 
  10  17   6      787.74     1033.75    159.27 o 
  11  17   6      153.10       93.43    136.91 o 
  12  17   6     2116.24     1920.33    229.36 o 
 -12  18   6      505.51      521.23    144.91 o 
 -11  18   6      424.89      294.41    139.55 o 
 -10  18   6      422.12      441.44    178.99 o 
  -9  18   6      279.24      461.86    300.04 o 
  -8  18   6      337.51      277.81    146.15 o 
  -7  18   6     1531.00     1836.33    304.95 o 
  -6  18   6      337.60      267.46    142.69 o 
  -5  18   6        6.58       35.35    129.33 o 
  -4  18   6      196.11      471.12    155.40 o 
  -3  18   6      679.72      649.55    159.56 o 
  -2  18   6      951.17      848.42    178.10 o 
  -1  18   6       37.81      299.36    114.98 o 
   0  18   6      422.99      459.00    123.87 o 
   1  18   6       37.57        9.59    108.35 o 
   2  18   6      173.49      125.90    112.41 o 
   3  18   6      252.29       97.96    122.30 o 
   4  18   6        0.90     -103.30    103.30 o 
   5  18   6      735.27      592.12    127.32 o 
   6  18   6     2775.01     2761.26    257.64 o 
   7  18   6      834.35      929.28    152.16 o 
   8  18   6       94.22       57.48    125.94 o 
   9  18   6        9.78      100.02    137.42 o 
  10  18   6      414.90      548.17    160.85 o 
  11  18   6      649.38      470.26    188.46 o 
 -11  19   6      386.76      276.66    226.26 o 
 -10  19   6      296.99      325.98    155.21 o 
  -9  19   6      672.79      972.70    208.65 o 
  -8  19   6      963.79     1024.80    251.35 o 
  -7  19   6      978.30      881.93    180.66 o 
  -6  19   6      825.18      679.02    239.93 o 
  -5  19   6      219.98      406.17    171.98 o 
  -4  19   6       21.51      -30.64    139.94 o 
  -3  19   6      168.16       44.59    146.26 o 
  -2  19   6       12.35     -172.58    190.76 o 
  -1  19   6     1574.00     1174.59    200.92 o 
   0  19   6      911.30      871.14    149.36 o 
   1  19   6      419.39      528.61    135.39 o 
   2  19   6     3384.07     3337.71    208.98 o 
   3  19   6     2756.69     2814.35    203.83 o 
   4  19   6     1542.09     1451.78    152.17 o 
   5  19   6     1079.42     1246.82    148.95 o 
   6  19   6     1585.59     1628.12    178.00 o 
   7  19   6     1167.70     1084.50    164.75 o 
   8  19   6      508.31      701.44    184.96 o 
   9  19   6      212.52      -66.97    152.54 o 
  10  19   6       84.70      202.14    153.03 o 
  -9  20   6     1047.01     1137.64    379.13 o 
  -8  20   6      866.78      880.11    339.52 o 
  -7  20   6        0.25     -109.51    153.14 o 
  -6  20   6      135.67      241.45    163.34 o 
  -5  20   6        8.99      -90.33    152.47 o 
  -4  20   6      247.09     -173.80    193.72 o 
  -3  20   6      298.09      110.27    211.37 o 
  -2  20   6       22.70      -42.08    157.62 o 
  -1  20   6       71.71       53.43    163.97 o 
   0  20   6        0.97     -119.14    119.14 o 
   1  20   6       85.81      314.86    133.49 o 
   2  20   6       10.06     -101.29    122.24 o 
   3  20   6     1540.25     1452.80    177.40 o 
   4  20   6     1209.80     1331.11    160.86 o 
   5  20   6        3.31     -113.34    113.34 o 
   6  20   6      199.09      111.70    148.59 o 
   7  20   6        0.26      -27.32    142.72 o 
   8  20   6     2053.79     1905.57    199.72 o 
   9  20   6     1892.77     2214.73    266.40 o 
  -8  21   6      304.46      354.99    178.43 o 
  -7  21   6     1135.28     1317.87    214.36 o 
  -6  21   6      264.55      198.88    170.96 o 
  -5  21   6       62.58      -32.93    164.82 o 
  -4  21   6      354.90     -172.19    210.76 o 
  -3  21   6       99.80      117.17    226.04 o 
  -2  21   6       46.48      203.54    179.98 o 
  -1  21   6       18.66     -159.17    159.17 o 
   0  21   6       20.05     -150.48    150.48 o 
   1  21   6      213.29      281.13    140.96 o 
   2  21   6     1348.15     1446.90    180.27 o 
   3  21   6     3409.58     3710.45    236.84 o 
   4  21   6      589.17      622.66    142.19 o 
   5  21   6      520.20      510.66    164.08 o 
   6  21   6       16.65     -147.09    147.09 o 
   7  21   6     2695.11     3040.71    236.06 o 
   8  21   6     1359.48     1660.49    204.51 o 
  -6  22   6       36.00      -75.00    170.54 o 
  -5  22   6      151.43      182.13    246.96 o 
  -4  22   6      721.52      888.89    284.90 o 
  -3  22   6     1477.84     1744.40    333.76 o 
  -2  22   6      276.23      315.90    268.28 o 
  -1  22   6       55.53      190.77    187.01 o 
   0  22   6        2.51      -17.30    185.80 o 
   1  22   6      628.70      582.60    163.23 o 
   2  22   6     2225.50     2873.91    233.34 o 
   3  22   6      191.10      274.88    140.12 o 
   4  22   6     1969.12     1969.28    186.89 o 
   5  22   6     1043.87     1052.61    191.30 o 
   6  22   6      180.82      100.72    203.85 o 
  -3  23   6       56.09     -235.59    235.59 o 
  -2  23   6      342.27      110.97    276.57 o 
  -1  23   6      143.42      298.48    209.44 o 
   0  23   6      599.72      507.95    295.59 o 
   1  23   6      770.92      552.41    323.37 o 
   2  23   6       19.00      132.35    164.75 o 
   3  23   6     1348.46     1369.80    242.73 o 
 -18   1   7      609.38      512.17    160.36 o 
 -17   1   7      335.13      236.03    137.25 o 
 -16   1   7      354.95      378.91    134.11 o 
 -15   1   7      582.99      611.58    138.66 o 
 -14   1   7     1769.48     1884.62    163.13 o 
 -13   1   7     7462.07     7756.28    267.14 o 
 -12   1   7      389.08      393.29     78.65 o 
 -11   1   7     2929.52     2884.34    102.13 o 
 -10   1   7       47.71      -44.58     44.58 o 
  -9   1   7     2743.20     2578.81     67.23 o 
  -8   1   7     4342.65     4686.91     81.05 o 
  -7   1   7     6162.26     5532.21     71.86 o 
  -6   1   7     1229.35     1081.02     35.35 o 
  -5   1   7    16235.54    16096.90    126.77 o 
  -4   1   7    21536.03    23211.83    162.79 o 
  -3   1   7     4492.69     4895.77     60.03 o 
  -2   1   7    37524.81    40093.17    277.72 o 
  -1   1   7    15444.36    16696.71    120.70 o 
   0   1   7     8839.31     9405.41     90.19 o 
   1   1   7   106256.80   106945.56    723.28 o 
   2   1   7    14862.46    15206.94    132.18 o 
   3   1   7    18889.91    19835.11    166.19 o 
   4   1   7     8792.66     7639.43    105.14 o 
   5   1   7     1362.89     1045.39     51.09 o 
   6   1   7    12630.37    12596.62    156.73 o 
   7   1   7     7353.52     7353.28    122.86 o 
   8   1   7      446.58      436.76     51.91 o 
   9   1   7        3.02       23.74     47.53 o 
  10   1   7      125.29      143.00     60.88 o 
  11   1   7     1886.87     1921.83    101.10 o 
  12   1   7      105.72       71.46     69.71 o 
  13   1   7       35.93        5.80     86.71 o 
  14   1   7     2154.80     2193.47    202.64 o 
  15   1   7      311.94      382.05    114.61 o 
  16   1   7      157.79      179.36    117.02 o 
  17   1   7       76.72      173.97    127.46 o 
  18   1   7        0.69      186.64    130.62 o 
 -18   2   7      183.85      271.20    154.08 o 
 -17   2   7      232.73      208.93    137.08 o 
 -16   2   7      790.13      847.20    151.32 o 
 -15   2   7     2053.34     2172.68    182.29 o 
 -14   2   7    12288.79    12579.01    353.14 o 
 -13   2   7       40.91      -24.78     91.61 o 
 -12   2   7     1247.37     1285.38     94.01 o 
 -11   2   7      211.75      219.35     62.50 o 
 -10   2   7     9588.20     9401.90    125.44 o 
  -9   2   7    15038.72    15775.02    170.99 o 
  -8   2   7     7266.68     7438.27     90.62 o 
  -7   2   7     3902.30     3701.87     59.05 o 
  -6   2   7     9207.65     9797.50     93.44 o 
  -5   2   7     1542.05     1604.62     39.42 o 
  -4   2   7    26173.59    25156.24    188.70 o 
  -3   2   7    26480.69    28703.53    224.72 o 
  -2   2   7    35610.68    37836.20    276.81 o 
  -1   2   7    20498.14    19371.98    155.80 o 
   0   2   7    18410.95    18330.26    135.51 o 
   1   2   7    15708.32    17072.40    142.04 o 
   2   2   7   132937.89   134776.81    856.46 o 
   3   2   7    44956.72    43818.88    312.90 o 
   4   2   7     5234.61     4501.02     74.97 o 
   5   2   7    18174.12    16905.19    170.19 o 
   6   2   7      784.85      786.00     48.42 o 
   7   2   7    12108.10    12855.08    165.62 o 
   8   2   7      651.20      748.26     57.42 o 
   9   2   7     9988.10     9590.26    163.88 o 
  10   2   7     7041.14     6284.64    142.63 o 
  11   2   7     1691.33     1499.36     96.84 o 
  12   2   7       39.39      -66.24     71.46 o 
  13   2   7     2129.88     1986.35    134.67 o 
  14   2   7     3102.25     3037.41    163.07 o 
  15   2   7       17.79        0.41    102.68 o 
  16   2   7      121.06      139.82    113.53 o 
  17   2   7      268.71      374.90    129.45 o 
  18   2   7      344.68      398.91    159.59 o 
 -18   3   7     2978.41     3124.32    228.62 o 
 -17   3   7     3966.82     4043.62    247.05 o 
 -16   3   7       52.75      -57.06    120.90 o 
 -15   3   7     1583.32     1851.63    169.75 o 
 -14   3   7      324.28      196.00    110.95 o 
 -13   3   7     7456.54     6980.44    204.54 o 
 -12   3   7     3898.53     3854.99    153.94 o 
 -11   3   7        9.68      -44.56     44.56 o 
 -10   3   7      320.92      290.07     44.49 o 
  -9   3   7      230.54      235.69     35.01 o 
  -8   3   7       40.69       85.72     26.91 o 
  -7   3   7     2812.42     2826.38     52.46 o 
  -6   3   7      181.15      264.92     21.64 o 
  -5   3   7      465.04      374.70     28.26 o 
  -4   3   7     2174.41     1768.59     45.16 o 
  -3   3   7      432.76      528.01     25.45 o 
  -2   3   7       30.50       -4.17     15.34 o 
  -1   3   7      770.97      679.39     39.65 o 
   0   3   7      914.19      779.46     26.47 o 
   1   3   7   102294.15   105913.55    731.51 o 
   2   3   7    14600.29    13921.48    131.23 o 
   3   3   7    11795.77    10770.83    108.15 o 
   4   3   7      121.75       97.72     24.27 o 
   5   3   7    49316.75    48675.11    380.18 o 
   6   3   7    61120.51    60490.48    464.28 o 
   7   3   7        2.67       48.09     40.54 o 
   8   3   7    14771.55    14767.18    188.74 o 
   9   3   7     1822.71     1851.33     84.24 o 
  10   3   7    23930.28    23582.14    285.61 o 
  11   3   7     4870.09     4555.33    154.01 o 
  12   3   7       52.82      -40.80     96.39 o 
  13   3   7      681.43      724.98    108.55 o 
  14   3   7      307.86      404.39    106.07 o 
  15   3   7     1735.45     1784.55    145.42 o 
  16   3   7      327.56      430.04    123.65 o 
  17   3   7       67.12       21.74    123.45 o 
  18   3   7        0.04     -120.26    120.26 o 
 -18   4   7     1544.98     1898.42    209.68 o 
 -17   4   7      465.46      381.80    145.57 o 
 -16   4   7     2094.76     2194.99    184.04 o 
 -15   4   7      260.26      232.11    117.78 o 
 -14   4   7     2717.58     2607.61    177.16 o 
 -13   4   7     1054.64     1025.46    142.25 o 
 -12   4   7      120.81       24.64     58.63 o 
 -11   4   7        5.81        4.57     43.14 o 
 -10   4   7     1483.03     1533.69    105.08 o 
  -9   4   7       93.95       73.21     30.58 o 
  -8   4   7     1270.21     1426.14     71.62 o 
  -7   4   7     3879.50     3775.59    100.45 o 
  -6   4   7    12732.72    12933.51    150.58 o 
  -5   4   7    12749.83    13541.77    139.41 o 
  -4   4   7     1110.91     1456.26     48.98 o 
  -3   4   7    22047.94    22525.53    195.28 o 
  -2   4   7     8322.55     8766.16     96.65 o 
  -1   4   7     8979.44     8501.96    100.48 o 
   0   4   7      489.85      395.23     25.61 o 
   1   4   7     2312.52     2699.39     50.28 o 
   2   4   7    35600.39    34511.52    310.76 o 
   3   4   7     1852.39     1761.57     38.87 o 
   4   4   7    15691.50    15568.50    143.92 o 
   5   4   7     4790.02     4327.02     72.27 o 
   6   4   7    19457.53    20847.76    204.06 o 
   7   4   7    35658.43    35885.18    375.62 o 
   8   4   7     5249.36     5157.42    115.18 o 
   9   4   7    35568.52    34876.00    468.46 o 
  10   4   7     2714.00     2668.64    121.03 o 
  11   4   7     2777.28     2618.72    148.02 o 
  12   4   7     2922.73     3138.45    253.21 o 
  13   4   7      563.67      590.18    107.97 o 
  14   4   7     2726.99     3036.74    163.39 o 
  15   4   7      627.77      666.86    120.78 o 
  16   4   7       31.18      -29.65    107.69 o 
  17   4   7       28.88      -24.09    115.85 o 
 -18   5   7      651.81      506.41    300.97 o 
 -17   5   7      305.91      181.32    251.45 o 
 -16   5   7      520.45      502.23    139.65 o 
 -15   5   7      307.41      254.68    165.68 o 
 -14   5   7      511.60      353.00     96.47 o 
 -13   5   7      591.13      607.59    116.64 o 
 -12   5   7      182.65      227.34     63.43 o 
 -11   5   7     1340.18     1283.53     61.44 o 
 -10   5   7      377.18      365.04     48.42 o 
  -9   5   7     3303.56     3153.36    149.41 o 
  -8   5   7      957.28      917.63     74.98 o 
  -7   5   7    10306.25    10139.50    145.40 o 
  -6   5   7      233.47      142.88     43.55 o 
  -5   5   7      993.97      877.87     43.11 o 
  -4   5   7     3262.74     3530.27     57.05 o 
  -3   5   7     7520.13     7185.12     92.40 o 
  -2   5   7        2.43       -5.03     20.86 o 
  -1   5   7     3724.02     3166.94     62.16 o 
   0   5   7      180.26      306.06     27.74 o 
   1   5   7      857.83     1014.72     36.66 o 
   2   5   7        0.18       26.92     19.09 o 
   3   5   7     4892.40     4682.66    101.70 o 
   4   5   7    20228.00    18167.14    226.00 o 
   5   5   7       30.61       57.90     23.02 o 
   6   5   7    10432.42    11003.48    122.36 o 
   7   5   7     4335.96     4776.65     94.97 o 
   8   5   7    13750.27    13667.74    187.76 o 
   9   5   7       66.14      -30.63     58.29 o 
  10   5   7     2356.42     2458.71    117.92 o 
  11   5   7       44.92      -90.03     90.03 o 
  12   5   7     1642.72     1545.06    121.46 o 
  13   5   7      197.18      160.53     95.27 o 
  14   5   7      247.41      250.57    107.29 o 
  15   5   7      344.73      302.84    113.37 o 
  16   5   7       15.92       -8.37    116.65 o 
  17   5   7      222.61      176.86    121.76 o 
 -18   6   7       77.32     -127.43    127.43 o 
 -17   6   7      122.63      145.71    127.57 o 
 -16   6   7       12.63      -10.61    110.70 o 
 -15   6   7      805.57      642.95    120.89 o 
 -14   6   7        2.60      -49.14     84.53 o 
 -13   6   7     1827.71     2001.86    229.04 o 
 -12   6   7     4170.79     4051.50    134.28 o 
 -11   6   7       13.03       85.47     46.28 o 
 -10   6   7      105.74      144.56     74.74 o 
  -9   6   7     1477.56     1426.25     95.69 o 
  -8   6   7     8723.74     9099.32    147.68 o 
  -7   6   7     7068.68     6514.94    118.76 o 
  -6   6   7     6032.61     6120.84    109.80 o 
  -5   6   7      838.94      934.00     35.23 o 
  -4   6   7     6649.30     6177.40     88.20 o 
  -3   6   7     1253.17     1304.73     43.40 o 
  -2   6   7     1793.02     1530.06     48.34 o 
  -1   6   7      818.44      940.41     44.78 o 
   0   6   7     7005.92     6042.54     90.50 o 
   1   6   7     5478.96     5662.11     89.32 o 
   2   6   7      295.35      435.59     54.80 o 
   3   6   7    26568.76    27791.16    310.38 o 
   4   6   7      800.97      877.89     66.21 o 
   5   6   7     2393.51     2231.11     84.89 o 
   6   6   7     7148.24     6995.04    147.64 o 
   7   6   7      417.29      608.50     42.97 o 
   8   6   7       11.09      -54.44     54.44 o 
   9   6   7       20.27       -2.96     64.37 o 
  10   6   7     1832.61     1534.11    144.05 o 
  11   6   7      148.69       57.00     78.69 o 
  12   6   7     1155.20     1009.38    111.36 o 
  13   6   7      179.56      175.29     99.40 o 
  14   6   7     1396.11     1471.26    139.88 o 
  15   6   7     3188.15     3307.11    182.18 o 
  16   6   7      804.31     1005.85    178.21 o 
  17   6   7      128.26       72.61    142.98 o 
 -17   7   7     1182.81     1066.33    294.96 o 
 -16   7   7      319.00      378.31    114.96 o 
 -15   7   7       65.94       72.07     98.72 o 
 -14   7   7      356.07      438.08     91.86 o 
 -13   7   7      207.61      165.52     84.97 o 
 -12   7   7     3238.02     3649.03    194.68 o 
 -11   7   7     1524.05     1469.23    172.40 o 
 -10   7   7      216.76      149.60     91.93 o 
  -9   7   7      378.15      257.50     81.32 o 
  -8   7   7     1254.29     1392.64     93.95 o 
  -7   7   7     2424.77     2299.79     83.95 o 
  -6   7   7      308.48      326.62     42.49 o 
  -5   7   7       60.84       33.08     23.44 o 
  -4   7   7     3838.01     4002.81     95.53 o 
  -3   7   7     2608.06     2453.42     53.81 o 
  -2   7   7      110.76      137.96     30.78 o 
  -1   7   7    10863.22    10573.30    192.89 o 
   0   7   7    30048.52    28860.81    265.83 o 
   1   7   7     5974.67     6343.42    102.29 o 
   2   7   7     1362.91     1814.34     62.30 o 
   3   7   7     4318.03     4733.56    107.59 o 
   4   7   7    10823.61    10132.87    168.30 o 
   5   7   7    24035.21    22687.71    283.29 o 
   6   7   7    15351.75    15156.66    248.35 o 
   7   7   7     1291.63     1301.84     89.93 o 
   8   7   7      629.94      598.23     77.76 o 
   9   7   7     2700.39     2714.53    123.47 o 
  10   7   7     8685.38     8294.16    208.14 o 
  11   7   7     2830.02     2732.62    143.68 o 
  12   7   7     1158.10      935.84    110.37 o 
  13   7   7      578.15      682.65    163.93 o 
  14   7   7      923.68      792.47    125.30 o 
  15   7   7      644.64      589.12    128.88 o 
  16   7   7     1395.31     1270.25    149.65 o 
  17   7   7      128.10      145.02    144.66 o 
 -17   8   7      355.06      -31.29    272.20 o 
 -16   8   7      207.22      165.90    249.12 o 
 -15   8   7      774.02     1092.94    199.39 o 
 -14   8   7     2065.75     1886.99    379.53 o 
 -13   8   7     1273.34     1235.62    228.19 o 
 -12   8   7      188.61      151.19    215.23 o 
 -11   8   7      505.31      566.49    111.78 o 
 -10   8   7     2641.01     2820.44    159.28 o 
  -9   8   7    16504.76    16889.94    354.66 o 
  -8   8   7     5381.51     5251.72    172.50 o 
  -7   8   7      112.60        0.60     51.55 o 
  -6   8   7      182.16      117.76     54.82 o 
  -5   8   7     1146.82     1303.02     43.93 o 
  -4   8   7    10284.60     9785.18    120.23 o 
  -3   8   7    23981.85    23607.15    206.35 o 
  -2   8   7     1388.36     1363.93     50.55 o 
  -1   8   7     8607.52     8625.98    183.53 o 
   0   8   7     7417.25     7417.49    112.07 o 
   1   8   7     1751.20     1575.92     59.27 o 
   2   8   7    32282.29    32983.80    296.31 o 
   3   8   7     3514.84     3471.97    101.76 o 
   4   8   7     1077.88     1130.52     88.58 o 
   5   8   7    12590.64    12372.34    192.74 o 
   6   8   7      476.57      580.74     75.79 o 
   7   8   7     8809.34     8241.14    184.93 o 
   8   8   7      529.74      603.65     98.17 o 
   9   8   7     4918.88     5049.37    199.80 o 
  10   8   7      278.83      242.29    103.35 o 
  11   8   7      119.99      -65.67     91.34 o 
  12   8   7       62.22      -81.03     81.03 o 
  13   8   7       84.81      127.12     98.29 o 
  14   8   7     1168.81     1446.74    140.89 o 
  15   8   7      737.36      746.63    130.81 o 
  16   8   7        9.21       74.04    118.56 o 
  17   8   7       13.26      293.48    204.56 o 
 -17   9   7      140.41       65.38    276.48 o 
 -16   9   7     1169.95     1032.98    327.95 o 
 -15   9   7     1053.91     1331.77    540.87 o 
 -14   9   7      647.55      523.63    472.39 o 
 -13   9   7     5780.36     5946.26    307.59 o 
 -12   9   7      519.88      335.21    148.28 o 
 -11   9   7     2216.15     2447.47    215.25 o 
 -10   9   7     4476.34     4543.82    197.86 o 
  -9   9   7      443.51      468.64    101.48 o 
  -8   9   7     9971.41    10019.52    216.90 o 
  -7   9   7     5566.92     5273.49    125.57 o 
  -6   9   7        3.62      -30.75     30.75 o 
  -5   9   7     1191.06     1163.10     64.94 o 
  -4   9   7     8280.68     8903.25    119.44 o 
  -3   9   7      863.31     1130.86     58.56 o 
  -2   9   7     9692.95     9238.61    131.76 o 
  -1   9   7     5584.84     5383.52    100.60 o 
   0   9   7     7194.65     7200.33    115.55 o 
   1   9   7    43039.00    42129.25    399.75 o 
   2   9   7    14677.38    15235.09    184.23 o 
   3   9   7     4173.54     4661.74    120.84 o 
   4   9   7     5249.63     4954.57    130.97 o 
   5   9   7     1974.15     2357.22     94.65 o 
   6   9   7    24276.29    22929.93    323.62 o 
   7   9   7     6443.84     6759.12    176.96 o 
   8   9   7     1908.99     1851.67    137.04 o 
   9   9   7        4.17     -159.15    159.15 o 
  10   9   7      791.76      807.04    122.85 o 
  11   9   7       92.61       52.26    104.32 o 
  12   9   7      240.48      225.92    140.57 o 
  13   9   7       20.97      -19.86    120.23 o 
  14   9   7      220.70      154.13    137.51 o 
  15   9   7      138.08      246.88    146.36 o 
  16   9   7        7.30      182.25    195.97 o 
 -16  10   7      731.95      431.19    300.92 o 
 -15  10   7      355.21      348.48    339.54 o 
 -14  10   7     2591.44     2546.03    280.81 o 
 -13  10   7       15.98      -19.60    150.98 o 
 -12  10   7     1368.74     1446.34    196.60 o 
 -11  10   7      484.25      528.06    154.60 o 
 -10  10   7     1660.03     1817.03    441.79 o 
  -9  10   7       20.62       53.43     92.71 o 
  -8  10   7      679.13      566.43    110.29 o 
  -7  10   7      189.36      111.79     45.18 o 
  -6  10   7      129.20       36.06     39.54 o 
  -5  10   7     2056.47     1906.68     67.30 o 
  -4  10   7       26.76       31.91     33.11 o 
  -3  10   7      129.75      207.98     35.33 o 
  -2  10   7      332.57      351.83     57.12 o 
  -1  10   7     1790.61     1965.15     68.87 o 
   0  10   7    15262.14    14864.38    183.66 o 
   1  10   7     2105.48     1793.01     93.24 o 
   2  10   7     8451.49     7835.36    131.80 o 
   3  10   7     4361.63     4246.42    132.64 o 
   4  10   7     5964.13     5631.76    161.37 o 
   5  10   7     6162.50     5412.88    153.89 o 
   6  10   7     3302.41     3285.39    129.06 o 
   7  10   7     5127.74     5358.79    147.30 o 
   8  10   7     1119.87     1135.50    132.01 o 
   9  10   7      716.19      587.37    117.73 o 
  10  10   7       30.87      -97.28     97.28 o 
  11  10   7     2184.69     1919.15    184.20 o 
  12  10   7     1912.81     2128.72    179.74 o 
  13  10   7      210.26      337.25    137.90 o 
  14  10   7      411.04      231.13    145.69 o 
  15  10   7      247.37      377.90    254.37 o 
  16  10   7      118.69      275.85    274.12 o 
 -16  11   7      350.13      149.66    312.37 o 
 -15  11   7     1863.91     1974.37    245.78 o 
 -14  11   7      610.87      574.66    187.64 o 
 -13  11   7       14.56     -143.25    143.25 o 
 -12  11   7     1764.93     1617.75    203.30 o 
 -11  11   7      881.61      663.88    197.43 o 
 -10  11   7     1928.66     2417.35    380.72 o 
  -9  11   7     1688.25     1662.71    125.81 o 
  -8  11   7     2756.04     2931.35     95.74 o 
  -7  11   7     3049.18     3096.49     89.06 o 
  -6  11   7      819.20      845.97     61.69 o 
  -5  11   7    12254.56    11629.71    157.37 o 
  -4  11   7    11590.44    12193.09    168.66 o 
  -3  11   7     2498.51     2781.12     88.96 o 
  -2  11   7     9969.07     9923.72    142.29 o 
  -1  11   7     3992.16     4127.25     98.96 o 
   0  11   7     5423.66     5601.69    119.63 o 
   1  11   7      687.79      680.04     59.61 o 
   2  11   7       27.80       28.43     53.86 o 
   3  11   7     1379.61     1397.57     91.17 o 
   4  11   7        4.76      -36.83     60.42 o 
   5  11   7     4247.92     3903.85    170.08 o 
   6  11   7      134.92      373.86     87.41 o 
   7  11   7     2812.41     3335.18    145.96 o 
   8  11   7     7871.38     8149.50    272.27 o 
   9  11   7      801.24      908.95    121.23 o 
  10  11   7      686.00      812.36    124.07 o 
  11  11   7       28.77      -69.56    100.53 o 
  12  11   7     3708.52     3919.89    261.19 o 
  13  11   7     2134.99     2243.24    227.44 o 
  14  11   7       27.06      -13.07    158.48 o 
  15  11   7        7.93      116.60    248.65 o 
  16  11   7      553.86      941.75    316.97 o 
 -16  12   7       25.03      155.83    195.74 o 
 -15  12   7       21.89      -85.87    176.87 o 
 -14  12   7       52.66      160.97    291.08 o 
 -13  12   7      334.56      209.19    167.82 o 
 -12  12   7      165.13      170.27    157.84 o 
 -11  12   7     1702.10     1477.76    203.51 o 
 -10  12   7      208.50      176.39     77.84 o 
  -9  12   7     4624.89     4904.50    168.07 o 
  -8  12   7     9349.35     9186.64    283.32 o 
  -7  12   7     1130.55     1328.05     93.75 o 
  -6  12   7     6963.89     6850.86    156.36 o 
  -5  12   7     1208.24     1265.01    107.13 o 
  -4  12   7    21453.00    21666.54    258.33 o 
  -3  12   7    30926.59    29885.72    340.49 o 
  -2  12   7      224.76      304.79     81.52 o 
  -1  12   7     4438.70     4553.21    136.65 o 
   0  12   7     1852.25     1909.43     86.43 o 
   1  12   7    21464.36    21180.00    272.61 o 
   2  12   7     6210.14     6584.20    259.11 o 
   3  12   7       25.10      227.67    119.00 o 
   4  12   7      139.53      153.79     70.01 o 
   5  12   7      384.64      214.51     88.77 o 
   6  12   7     2603.25     2537.61    132.16 o 
   7  12   7     1222.10     1154.98    120.48 o 
   8  12   7      732.89      637.80    120.51 o 
   9  12   7      108.14      190.03    103.16 o 
  10  12   7      772.66      570.46    122.29 o 
  11  12   7     2773.91     2591.50    172.63 o 
  12  12   7      746.48     1030.01    150.97 o 
  13  12   7      128.93      141.36    126.61 o 
  14  12   7      126.95      186.87    125.39 o 
  15  12   7     1109.73     1104.31    202.84 o 
 -15  13   7       49.39      223.53    356.25 o 
 -14  13   7       57.32     -146.70    162.17 o 
 -13  13   7      540.71      261.44    177.89 o 
 -12  13   7     2953.21     2759.12    253.45 o 
 -11  13   7     1104.28     1370.04    265.37 o 
 -10  13   7      759.21      749.49     95.69 o 
  -9  13   7     2568.87     2879.68    265.67 o 
  -8  13   7       40.08      -36.63     75.65 o 
  -7  13   7     1903.36     1990.38    196.19 o 
  -6  13   7       33.69       29.38     68.27 o 
  -5  13   7     7745.49     7700.64    206.36 o 
  -4  13   7     4524.54     4261.98    146.07 o 
  -3  13   7     1264.21     1000.60    127.57 o 
  -2  13   7        9.98      -52.58     52.58 o 
  -1  13   7     6628.94     6259.70    269.44 o 
   0  13   7     6320.77     6464.17    162.64 o 
   1  13   7      576.82      283.38     94.73 o 
   2  13   7     1833.01     2228.37    210.95 o 
   3  13   7      603.80      369.17    174.45 o 
   4  13   7     3134.69     3142.91    132.06 o 
   5  13   7     1801.55     2148.10    123.66 o 
   6  13   7      914.61      902.18    100.76 o 
   7  13   7      388.76      269.49    101.54 o 
   8  13   7       29.40       -3.67     96.77 o 
   9  13   7      353.97      384.66    114.19 o 
  10  13   7     1662.36     1844.94    157.43 o 
  11  13   7     3733.35     4068.90    214.99 o 
  12  13   7     1112.50     1358.25    161.01 o 
  13  13   7       53.98       99.07    131.86 o 
  14  13   7       75.46      -20.36    153.80 o 
  15  13   7      498.42      498.82    188.52 o 
 -14  14   7       94.57      177.08    243.01 o 
 -13  14   7      520.58      551.72    263.25 o 
 -12  14   7       38.19      140.33    218.45 o 
 -11  14   7      756.75      598.27    240.67 o 
 -10  14   7     1492.53     1784.71    300.17 o 
  -9  14   7      108.08       19.61     94.10 o 
  -8  14   7     1089.57      997.64    125.13 o 
  -7  14   7      519.22      548.51    112.19 o 
  -6  14   7      656.72      688.49    147.29 o 
  -5  14   7      272.86      170.32    119.10 o 
  -4  14   7     3441.39     3372.37    134.85 o 
  -3  14   7      833.95      845.39    182.02 o 
  -2  14   7      542.32      444.82     85.85 o 
  -1  14   7     1067.73     1195.63    119.37 o 
   0  14   7     1034.24     1041.93    106.49 o 
   1  14   7     3521.19     3720.32    158.52 o 
   2  14   7     5033.05     4637.22    205.89 o 
   3  14   7     1601.80     1441.66    116.11 o 
   4  14   7     3774.30     3583.43    198.11 o 
   5  14   7      286.20      260.93     85.42 o 
   6  14   7     2091.55     2304.49    156.54 o 
   7  14   7      174.68       78.65    103.45 o 
   8  14   7      657.46      686.74    125.58 o 
   9  14   7     3706.92     3476.36    194.48 o 
  10  14   7     2123.82     2217.65    258.64 o 
  11  14   7        2.99       54.90    119.42 o 
  12  14   7     1402.80     1510.84    261.25 o 
  13  14   7       42.53     -125.17    125.17 o 
  14  14   7      829.40      951.99    209.11 o 
 -14  15   7        3.67        7.71    256.27 o 
 -13  15   7      388.41      678.62    273.84 o 
 -12  15   7       69.42       31.68    218.35 o 
 -11  15   7       71.11       66.64    100.15 o 
 -10  15   7      403.31      458.12    183.84 o 
  -9  15   7      427.38      459.49    115.18 o 
  -8  15   7       31.55      168.70    107.27 o 
  -7  15   7      138.24        9.84    102.05 o 
  -6  15   7       90.31      -17.99     95.58 o 
  -5  15   7     1658.07     1504.76    130.45 o 
  -4  15   7      424.58      586.96    103.89 o 
  -3  15   7        0.28      -73.03     73.03 o 
  -2  15   7      449.99      405.08    103.56 o 
  -1  15   7       66.67      236.21     88.81 o 
   0  15   7      255.13      257.38    112.49 o 
   1  15   7        4.82       -9.07     79.57 o 
   2  15   7     1900.29     2329.51    153.72 o 
   3  15   7     5803.77     5743.16    222.74 o 
   4  15   7     1716.53     1626.48    126.46 o 
   5  15   7      447.43      446.81     99.71 o 
   6  15   7       19.25      -41.26     85.39 o 
   7  15   7      548.09      570.37    126.73 o 
   8  15   7     1389.02     1105.62    145.14 o 
   9  15   7      396.34      451.83    124.72 o 
  10  15   7       73.38       -2.33    118.74 o 
  11  15   7      353.77      349.46    137.13 o 
  12  15   7       34.19      317.22    140.17 o 
  13  15   7       11.57      -53.89    160.36 o 
 -13  16   7      793.77      854.78    302.87 o 
 -12  16   7     2377.74     2604.72    359.28 o 
 -11  16   7      635.96      783.81    177.53 o 
 -10  16   7       18.60       31.08    127.13 o 
  -9  16   7      141.85       78.66    150.22 o 
  -8  16   7     2304.62     2441.06    184.64 o 
  -7  16   7     3760.68     3837.24    389.41 o 
  -6  16   7     1492.51     1436.60    159.65 o 
  -5  16   7     1391.04      903.39    139.98 o 
  -4  16   7      249.26       64.31    109.32 o 
  -3  16   7      638.81      564.48    112.15 o 
  -2  16   7     1246.05     1702.14    146.54 o 
  -1  16   7      389.94      561.65     99.66 o 
   0  16   7     2940.04     3142.02    157.88 o 
   1  16   7      667.54      686.94    117.66 o 
   2  16   7      262.97      172.91    104.05 o 
   3  16   7     2580.36     2687.66    204.43 o 
   4  16   7       56.72        5.71     96.70 o 
   5  16   7     3166.57     3419.77    260.91 o 
   6  16   7     1751.66     1798.54    142.70 o 
   7  16   7       11.13       -7.69    115.56 o 
   8  16   7        4.67     -110.38    110.38 o 
   9  16   7      105.96       79.64    121.81 o 
  10  16   7       16.80      161.63    127.34 o 
  11  16   7        3.14       69.13    133.69 o 
  12  16   7       15.90       33.61    131.00 o 
  13  16   7       38.78      224.27    170.18 o 
 -12  17   7      381.07       -8.85    260.55 o 
 -11  17   7      950.48     1210.04    152.21 o 
 -10  17   7      147.88      234.75    128.64 o 
  -9  17   7      298.93      453.73    136.94 o 
  -8  17   7       62.72       44.20    121.42 o 
  -7  17   7     2820.38     3094.79    305.44 o 
  -6  17   7      311.84      409.59    137.15 o 
  -5  17   7      350.45      294.67    128.22 o 
  -4  17   7      543.11      593.01    215.67 o 
  -3  17   7     2513.70     2298.06    212.62 o 
  -2  17   7       15.98       82.82    120.09 o 
  -1  17   7     2734.21     2787.39    234.21 o 
   0  17   7     2894.74     2405.53    167.56 o 
   1  17   7      159.31      239.71    109.62 o 
   2  17   7       21.48       23.12    102.59 o 
   3  17   7      907.06      654.38    150.54 o 
   4  17   7     9283.15    10109.20    268.69 o 
   5  17   7     4349.94     4424.13    196.61 o 
   6  17   7      114.54       35.02    115.55 o 
   7  17   7      442.30      307.13    131.54 o 
   8  17   7     1001.86     1084.12    155.42 o 
   9  17   7      177.96      127.93    132.51 o 
  10  17   7      185.70      300.71    135.68 o 
  11  17   7      534.08      615.53    158.42 o 
  12  17   7      200.41      373.53    188.65 o 
 -11  18   7       23.38      -71.24    123.87 o 
 -10  18   7       96.33       66.20    134.56 o 
  -9  18   7     2490.21     2299.08    456.46 o 
  -8  18   7     5809.41     6099.88    292.01 o 
  -7  18   7      304.44      410.69    158.30 o 
  -6  18   7     2304.03     2274.02    286.22 o 
  -5  18   7       13.10       80.22    138.97 o 
  -4  18   7     6766.81     7366.86    318.87 o 
  -3  18   7     3686.64     4165.97    277.63 o 
  -2  18   7     1327.51     1202.33    180.44 o 
  -1  18   7     2185.22     2545.39    174.65 o 
   0  18   7      210.46      137.03    108.05 o 
   1  18   7      573.67      497.28    129.21 o 
   2  18   7      466.20      428.58    127.37 o 
   3  18   7       84.47      -28.32    110.85 o 
   4  18   7        3.66      -19.37    106.20 o 
   5  18   7      164.29      273.14    116.11 o 
   6  18   7       72.67       82.01    130.24 o 
   7  18   7       44.79       56.13    172.75 o 
   8  18   7      494.69      489.35    149.64 o 
   9  18   7      690.56      817.75    161.95 o 
  10  18   7        1.43     -134.54    179.75 o 
  11  18   7       71.07       43.15    141.25 o 
 -10  19   7     1100.41     1063.75    401.32 o 
  -9  19   7      483.85      323.89    161.29 o 
  -8  19   7     2280.33     2348.12    228.32 o 
  -7  19   7     5455.28     5339.78    297.98 o 
  -6  19   7      755.97      753.16    176.47 o 
  -5  19   7     3316.14     3437.34    538.19 o 
  -4  19   7     1318.96      841.02    246.66 o 
  -3  19   7     3080.58     3266.96    333.79 o 
  -2  19   7     5209.82     5675.54    311.14 o 
  -1  19   7      172.87      208.24    124.94 o 
   0  19   7     3520.24     3670.52    214.16 o 
   1  19   7     1031.14      961.17    148.43 o 
   2  19   7       22.17      -62.98    119.71 o 
   3  19   7        0.40     -122.30    122.35 o 
   4  19   7      156.92       52.69    113.68 o 
   5  19   7       20.11     -109.66    109.66 o 
   6  19   7      748.98      604.42    154.08 o 
   7  19   7     1297.96     1302.97    236.23 o 
   8  19   7      281.08      363.31    154.02 o 
   9  19   7        5.29      -89.57    141.27 o 
  10  19   7      379.10      372.99    156.55 o 
  -9  20   7      738.48     1063.26    193.25 o 
  -8  20   7     1239.71     1549.11    291.89 o 
  -7  20   7       80.90     -101.47    223.18 o 
  -6  20   7     1867.08     2014.52    224.05 o 
  -5  20   7     1023.05     1271.95    205.11 o 
  -4  20   7      166.82       79.38    200.86 o 
  -3  20   7       95.57      152.24    218.07 o 
  -2  20   7     2366.53     2313.31    235.39 o 
  -1  20   7     4911.75     5112.74    322.11 o 
   0  20   7      382.37      381.63    154.79 o 
   1  20   7      160.19      153.53    133.56 o 
   2  20   7       27.45      -72.22    121.04 o 
   3  20   7       56.98      113.17    136.47 o 
   4  20   7       95.89      -18.57    120.52 o 
   5  20   7        1.40       86.90    125.10 o 
   6  20   7        1.19      -60.99    152.86 o 
   7  20   7      265.67      237.98    157.42 o 
   8  20   7      449.42      214.35    164.95 o 
   9  20   7      150.28      126.61    158.90 o 
  -8  21   7        2.94       19.70    162.17 o 
  -7  21   7       99.72      232.80    171.07 o 
  -6  21   7      339.36      338.91    174.30 o 
  -5  21   7      443.69      461.62    247.48 o 
  -4  21   7      496.14      327.21    248.06 o 
  -3  21   7      536.03      449.85    250.13 o 
  -2  21   7      325.70      200.59    237.96 o 
  -1  21   7       77.22      235.98    178.62 o 
   0  21   7      122.31      356.96    176.73 o 
   1  21   7      514.32      453.05    156.29 o 
   2  21   7      706.40      976.72    174.61 o 
   3  21   7       18.24       28.18    126.96 o 
   4  21   7      230.27      447.61    142.06 o 
   5  21   7       51.54      259.45    157.77 o 
   6  21   7        5.17     -128.58    148.81 o 
   7  21   7      206.61      252.50    167.23 o 
  -6  22   7        1.17      -51.87    218.85 o 
  -5  22   7      182.57      330.08    252.89 o 
  -4  22   7     1315.62     1270.45    300.60 o 
  -3  22   7     2193.84     1978.20    336.47 o 
  -2  22   7      808.02      654.31    286.26 o 
  -1  22   7      214.05      343.77    199.82 o 
   0  22   7      186.63       54.91    192.31 o 
   1  22   7      922.24      665.18    175.57 o 
   2  22   7     1276.98     1202.17    190.14 o 
   3  22   7      668.73      759.49    157.59 o 
   4  22   7       88.00       83.83    138.82 o 
   5  22   7       98.40       92.10    159.47 o 
  -3  23   7        6.00       -3.61    268.29 o 
  -2  23   7       92.83      139.93    258.18 o 
  -1  23   7      327.37      175.08    205.75 o 
   0  23   7      831.83      978.22    232.58 o 
   1  23   7        0.99      -25.20    206.51 o 
   2  23   7      381.09      384.09    171.58 o 
   3  23   7      140.87      139.05    239.09 o 
 -18   0   8      501.85      353.20    223.27 o 
 -17   0   8     1465.55     1430.41    250.69 o 
 -16   0   8        9.14       81.33    168.79 o 
 -15   0   8     4493.74     4594.40    340.62 o 
 -14   0   8     4731.94     4918.05    327.13 o 
 -13   0   8      117.95      -54.56    133.64 o 
 -12   0   8      405.50      112.88    131.01 o 
 -11   0   8    21938.14    22149.71    515.18 o 
 -10   0   8    35548.01    35516.43    513.87 o 
  -9   0   8    63593.15    65016.57   1091.27 o 
  -8   0   8     7264.24     7842.90    135.25 o 
  -7   0   8       29.60      -24.76     28.91 o 
  -6   0   8    45597.31    45837.73    398.70 o 
  -5   0   8    66704.84    66264.52    590.24 o 
  -4   0   8     5237.43     5471.88     88.90 o 
  -3   0   8      861.43      932.38     49.34 o 
  -2   0   8    38478.05    40871.55    385.06 o 
  -1   0   8    15658.65    15923.92    173.94 o 
   0   0   8    51153.86    53810.20    493.22 o 
   1   0   8    40070.71    39273.33    395.69 o 
   2   0   8    49293.59    51547.64    492.29 o 
   3   0   8       63.70       77.15     25.41 o 
   4   0   8    25395.09    24133.50    282.22 o 
   5   0   8     6534.07     5628.85    117.14 o 
   6   0   8     3411.86     2901.08    110.53 o 
   7   0   8      406.38      414.65     67.86 o 
   8   0   8       77.38       51.22     73.70 o 
   9   0   8     1588.68     1616.83    109.63 o 
  10   0   8    12485.19    11906.59    343.07 o 
  11   0   8    10072.67    10256.06    280.17 o 
  12   0   8      434.17      153.01    108.37 o 
  13   0   8     5326.09     4776.08    260.87 o 
  14   0   8       78.41      -90.68    139.98 o 
  15   0   8     1929.76     2274.24    327.36 o 
  16   0   8      643.72      800.67    199.82 o 
  17   0   8     1619.26     1879.27    240.26 o 
  18   0   8     4768.41     5664.62    453.60 o 
 -18   1   8       86.54        4.16    143.65 o 
 -17   1   8        0.58      -91.38    126.96 o 
 -16   1   8     1842.82     1846.41    285.48 o 
 -15   1   8      671.53      719.17    140.61 o 
 -14   1   8      853.84      818.70    281.76 o 
 -13   1   8      393.89      247.77    196.97 o 
 -12   1   8     2063.60     1902.63    140.87 o 
 -11   1   8    12517.21    12046.34    201.57 o 
 -10   1   8       73.68       97.38     43.97 o 
  -9   1   8     9230.38     9504.07    115.37 o 
  -8   1   8     8609.14     8797.85     96.66 o 
  -7   1   8     2619.12     2481.11     49.34 o 
  -6   1   8     9586.77    10407.30     99.05 o 
  -5   1   8    16979.15    16650.43    139.55 o 
  -4   1   8    48728.64    49848.72    342.74 o 
  -3   1   8     1823.12     2298.00     56.88 o 
  -2   1   8    42717.28    43521.18    302.52 o 
  -1   1   8        8.04        6.97     15.77 o 
   0   1   8    47515.39    49170.34    340.24 o 
   1   1   8      107.23       37.36     19.08 o 
   2   1   8    47099.33    46507.30    297.29 o 
   3   1   8    31551.23    29350.10    216.12 o 
   4   1   8    13074.17    12170.08    117.68 o 
   5   1   8     9661.45     9720.53    119.83 o 
   6   1   8    25440.87    24390.01    245.66 o 
   7   1   8    20188.22    18857.30    344.51 o 
   8   1   8    13026.01    12726.99    256.52 o 
   9   1   8     6302.24     6136.32    162.92 o 
  10   1   8     8247.69     8460.21    174.55 o 
  11   1   8        8.59      -50.14     62.62 o 
  12   1   8     1750.98     1858.33    128.44 o 
  13   1   8      229.85      178.54     95.09 o 
  14   1   8     1617.53     1553.75    139.33 o 
  15   1   8       28.96      -57.90    103.85 o 
  16   1   8     3338.18     3280.22    189.10 o 
  17   1   8     2609.59     3199.30    224.89 o 
  18   1   8       81.14      261.23    136.72 o 
 -18   2   8       19.79      -33.35    137.71 o 
 -17   2   8      261.81      254.02    137.29 o 
 -16   2   8      451.87      563.82    142.50 o 
 -15   2   8       25.87       37.21    118.20 o 
 -14   2   8      359.21      426.74    247.40 o 
 -13   2   8      570.20      511.75    163.44 o 
 -12   2   8     1463.32     1651.44    276.42 o 
 -11   2   8     9649.48     9733.32    222.37 o 
 -10   2   8    18069.70    18394.18    219.98 o 
  -9   2   8     4611.81     4748.50     81.96 o 
  -8   2   8       12.53      -21.86     30.97 o 
  -7   2   8     6352.88     7057.66     81.73 o 
  -6   2   8    39582.98    37380.63    253.44 o 
  -5   2   8    22235.42    22417.72    179.44 o 
  -4   2   8     1141.13      924.90     36.29 o 
  -3   2   8    38766.82    40490.52    295.67 o 
  -2   2   8    34848.40    38268.05    268.31 o 
  -1   2   8      743.67      531.80     24.44 o 
   0   2   8     1593.05     1731.40     43.69 o 
   1   2   8    15301.57    17368.65    140.72 o 
   2   2   8    22917.77    20771.65    171.27 o 
   3   2   8     9837.37    10555.02    104.39 o 
   4   2   8     5537.90     5336.61     84.43 o 
   5   2   8     1174.35     1308.79     46.85 o 
   6   2   8     8448.87     9119.65    123.90 o 
   7   2   8    10634.83    10622.96    151.42 o 
   8   2   8      632.81      631.36     56.90 o 
   9   2   8     1250.27     1141.23     74.73 o 
  10   2   8      163.84       91.69     61.00 o 
  11   2   8     7141.10     7091.95    169.72 o 
  12   2   8     6043.27     5350.21    171.94 o 
  13   2   8      406.85      355.05     99.65 o 
  14   2   8      271.71      211.45    104.79 o 
  15   2   8       63.41      152.89    112.15 o 
  16   2   8        7.88     -107.56    107.56 o 
  17   2   8      577.14      460.69    138.02 o 
 -18   3   8      322.52      166.77    153.68 o 
 -17   3   8      106.98      250.61    142.37 o 
 -16   3   8      161.95       -1.98    120.84 o 
 -15   3   8     2743.08     2932.97    198.92 o 
 -14   3   8     5830.11     5746.05    356.56 o 
 -13   3   8     1944.91     2207.45    155.38 o 
 -12   3   8     1060.48     1173.32     98.45 o 
 -11   3   8     2376.62     2267.17     88.97 o 
 -10   3   8      653.67      643.49     50.86 o 
  -9   3   8      952.72     1110.10     55.92 o 
  -8   3   8      742.79      632.58     38.30 o 
  -7   3   8      863.35     1073.37     36.09 o 
  -6   3   8    12278.28    12909.19    135.44 o 
  -5   3   8    17417.42    16814.96    157.45 o 
  -4   3   8    23097.87    22694.96    173.30 o 
  -3   3   8    38794.36    39795.86    279.06 o 
  -2   3   8     5416.69     6132.62     77.03 o 
  -1   3   8     1040.98      863.02     32.50 o 
   0   3   8    18795.89    19699.18    148.50 o 
   1   3   8      171.37      173.65     22.00 o 
   2   3   8       44.98       72.08     21.22 o 
   3   3   8      997.35     1121.71     38.12 o 
   4   3   8     3219.92     3240.95     63.37 o 
   5   3   8    13882.02    13498.17    138.40 o 
   6   3   8     8201.33     7963.79    114.91 o 
   7   3   8       10.97       32.41     51.04 o 
   8   3   8      122.64       74.06     47.10 o 
   9   3   8      324.44      307.65     89.92 o 
  10   3   8      152.04       90.63     65.74 o 
  11   3   8     1362.03     1087.88     97.30 o 
  12   3   8      883.92      607.42    136.39 o 
  13   3   8     5784.87     5755.61    316.23 o 
  14   3   8     3649.48     3785.27    178.93 o 
  15   3   8      432.72      250.54    115.84 o 
  16   3   8      180.83      197.44    118.05 o 
  17   3   8      268.90      207.56    127.48 o 
 -18   4   8      232.23      228.18    155.60 o 
 -17   4   8      213.40      169.13    137.72 o 
 -16   4   8     1176.30      939.23    153.31 o 
 -15   4   8     1157.06      966.93    137.27 o 
 -14   4   8        1.15      -17.63     97.36 o 
 -13   4   8      744.56      881.03     98.20 o 
 -12   4   8      221.53      229.85    105.35 o 
 -11   4   8      841.75      857.05     60.90 o 
 -10   4   8       13.36       36.35     36.94 o 
  -9   4   8      406.88      401.00     39.97 o 
  -8   4   8     7805.48     7737.46    120.83 o 
  -7   4   8     1676.55     1426.18     51.78 o 
  -6   4   8     6276.27     5628.11    105.83 o 
  -5   4   8    16365.12    15986.40    143.04 o 
  -4   4   8     1299.72     1550.83     42.88 o 
  -3   4   8      319.56      356.75     26.10 o 
  -2   4   8     9396.78     8862.29    109.60 o 
  -1   4   8    29107.40    31123.60    253.37 o 
   0   4   8    24133.99    21634.80    189.68 o 
   1   4   8    21535.94    21091.52    184.64 o 
   2   4   8     1304.13     1426.73     40.44 o 
   3   4   8       37.36      -26.42     26.42 o 
   4   4   8    17147.77    17976.28    162.95 o 
   5   4   8     8304.64     8202.94    107.24 o 
   6   4   8       44.60       24.38     31.44 o 
   7   4   8     1551.87     1584.15     63.58 o 
   8   4   8     9776.02     9653.07    205.90 o 
   9   4   8    14742.78    14883.80    208.76 o 
  10   4   8     3938.93     3824.46    142.53 o 
  11   4   8     1856.48     1802.58    118.36 o 
  12   4   8     4479.77     4305.93    175.89 o 
  13   4   8     4914.15     5517.16    223.84 o 
  14   4   8     1084.61      995.17    126.43 o 
  15   4   8      165.97       93.61    108.80 o 
  16   4   8      274.41      271.03    119.80 o 
  17   4   8      195.96      356.04    132.56 o 
 -18   5   8      538.94      614.10    156.02 o 
 -17   5   8     1469.96     1402.51    168.94 o 
 -16   5   8     2267.55     2587.50    193.15 o 
 -15   5   8     3708.44     3743.04    204.19 o 
 -14   5   8     5444.11     5384.53    217.44 o 
 -13   5   8     4477.85     4511.65    239.38 o 
 -12   5   8       12.61      -35.41     47.30 o 
 -11   5   8      345.97      342.77     45.86 o 
 -10   5   8     7703.32     8068.94    122.99 o 
  -9   5   8    10091.67    10685.97    189.50 o 
  -8   5   8     4843.94     4633.76    128.85 o 
  -7   5   8    55598.09    54637.87    502.98 o 
  -6   5   8    40902.81    40699.01    383.40 o 
  -5   5   8       18.19       50.32     19.92 o 
  -4   5   8     1999.34     1928.40     42.48 o 
  -3   5   8    25068.02    23214.67    189.49 o 
  -2   5   8   119339.16   123667.67    913.93 o 
  -1   5   8    56517.79    54412.73    435.48 o 
   0   5   8     1598.68     1398.17     43.08 o 
   1   5   8     7040.94     6452.25     79.97 o 
   2   5   8     2976.17     3176.86     65.83 o 
   3   5   8     7734.98     7213.97    108.80 o 
   4   5   8     4632.75     4793.13     97.98 o 
   5   5   8     1885.08     1862.74     61.75 o 
   6   5   8     4516.91     4709.23     79.98 o 
   7   5   8     7956.88     7830.26    111.99 o 
   8   5   8      128.43       85.68     49.51 o 
   9   5   8      732.88      922.71    132.72 o 
  10   5   8     2669.66     2714.50    127.00 o 
  11   5   8     1169.07     1299.72    112.66 o 
  12   5   8      492.85      498.97    117.99 o 
  13   5   8       68.51      -29.51     93.83 o 
  14   5   8     2789.30     2950.29    170.33 o 
  15   5   8     2698.73     2768.43    172.44 o 
  16   5   8      159.07      159.60    118.65 o 
  17   5   8       83.75       32.52    121.41 o 
 -17   6   8      335.95      394.45    234.99 o 
 -16   6   8      394.59      282.91    113.94 o 
 -15   6   8      221.41      219.23    105.65 o 
 -14   6   8      506.28      354.43    102.12 o 
 -13   6   8      268.88      218.18     78.73 o 
 -12   6   8     2682.93     2871.60    165.96 o 
 -11   6   8     1011.65     1068.86    149.19 o 
 -10   6   8     5155.43     5052.88    150.12 o 
  -9   6   8     2930.46     3052.84    125.72 o 
  -8   6   8    23287.03    23011.88    306.45 o 
  -7   6   8     1834.75     1902.33     97.49 o 
  -6   6   8    23653.17    24270.86    244.89 o 
  -5   6   8    31604.67    31021.97    244.26 o 
  -4   6   8      261.74      367.71     30.44 o 
  -3   6   8     3802.18     3513.60     66.47 o 
  -2   6   8     4591.16     4562.90     81.30 o 
  -1   6   8    80139.11    76909.61    598.67 o 
   0   6   8    59572.13    60240.52    482.99 o 
   1   6   8       24.40       87.98     27.64 o 
   2   6   8     3458.31     3451.80     65.21 o 
   3   6   8    15973.35    15869.87    208.13 o 
   4   6   8     2594.26     2378.94     85.02 o 
   5   6   8     1318.61     1315.66     72.13 o 
   6   6   8     3219.55     3097.13     99.38 o 
   7   6   8     2448.10     2533.91     64.27 o 
   8   6   8     6026.04     6001.91    158.67 o 
   9   6   8     3601.46     3618.88    136.06 o 
  10   6   8     1948.22     1831.77    157.94 o 
  11   6   8      112.45      164.72    127.52 o 
  12   6   8      437.16      524.18     99.76 o 
  13   6   8     6081.36     5978.32    209.97 o 
  14   6   8     5189.12     5255.96    209.16 o 
  15   6   8       42.44      139.72    118.92 o 
  16   6   8      143.87      187.08    121.05 o 
  17   6   8      496.19      696.45    143.84 o 
 -17   7   8      213.65       37.71    255.94 o 
 -16   7   8        0.65      123.59    244.37 o 
 -15   7   8      632.16      527.76    271.91 o 
 -14   7   8     4958.60     5317.38    282.80 o 
 -13   7   8    11505.44    12561.27    396.38 o 
 -12   7   8      461.01      500.08    150.47 o 
 -11   7   8     2958.95     3147.48    285.51 o 
 -10   7   8      590.57      587.97     87.92 o 
  -9   7   8     4266.18     4293.65    222.74 o 
  -8   7   8      276.64      188.43     77.28 o 
  -7   7   8    12631.99    12883.73    294.33 o 
  -6   7   8    24736.10    26167.04    296.00 o 
  -5   7   8     8110.03     7289.31     93.10 o 
  -4   7   8     5322.01     5627.64     86.10 o 
  -3   7   8    20394.52    20498.37    175.37 o 
  -2   7   8    36344.17    34335.04    308.20 o 
  -1   7   8       58.08       35.75     28.93 o 
   0   7   8    18249.14    16901.40    181.68 o 
   1   7   8       99.85      173.04     29.27 o 
   2   7   8    13278.13    13575.31    151.18 o 
   3   7   8       94.61       61.86     37.62 o 
   4   7   8    26627.61    25937.49    305.03 o 
   5   7   8    11785.82    11454.89    201.11 o 
   6   7   8     4497.44     4402.12    134.98 o 
   7   7   8     2355.35     2482.62     98.71 o 
   8   7   8      991.67      932.16    145.38 o 
   9   7   8       96.94       49.21     68.18 o 
  10   7   8      135.17      181.15     78.44 o 
  11   7   8       22.21      -77.15     77.15 o 
  12   7   8      706.46      617.23    130.79 o 
  13   7   8       52.35       29.20     95.44 o 
  14   7   8     5737.08     5536.02    243.81 o 
  15   7   8     2730.57     2732.46    174.58 o 
  16   7   8       81.13      295.49    124.87 o 
  17   7   8      189.91      234.33    159.41 o 
 -17   8   8       16.77     -259.86    259.86 o 
 -16   8   8      205.37      276.70    281.16 o 
 -15   8   8      522.81      161.27    246.96 o 
 -14   8   8     1119.29     1554.80    197.45 o 
 -13   8   8     1200.98      976.70    171.22 o 
 -12   8   8     8771.05     9134.75    338.23 o 
 -11   8   8     5468.32     6038.94    226.08 o 
 -10   8   8        2.08      -73.68     78.58 o 
  -9   8   8       12.74      -54.84     84.07 o 
  -8   8   8     6717.14     6966.63    199.66 o 
  -7   8   8    13499.33    13784.06    246.59 o 
  -6   8   8     6807.75     6600.39     94.45 o 
  -5   8   8      773.46      816.90     40.33 o 
  -4   8   8     1407.91     1509.27     52.96 o 
  -3   8   8      763.44      793.04     39.70 o 
  -2   8   8    11101.27    10034.22    127.18 o 
  -1   8   8    22831.11    22667.49    230.45 o 
   0   8   8      559.36      596.29     45.50 o 
   1   8   8     4128.36     3757.65     85.11 o 
   2   8   8     8464.41     7444.46     96.13 o 
   3   8   8    27301.71    27276.18    314.93 o 
   4   8   8     7755.46     7774.43    148.66 o 
   5   8   8     5340.03     5495.91    165.06 o 
   6   8   8     2998.01     2653.91    113.94 o 
   7   8   8     2383.05     2111.16    111.65 o 
   8   8   8       44.26       61.18     81.46 o 
   9   8   8     4038.10     3804.61    184.61 o 
  10   8   8     2293.87     2517.88    213.45 o 
  11   8   8       69.88       13.92    102.97 o 
  12   8   8      531.37      498.74    106.26 o 
  13   8   8     2011.37     1971.96    146.59 o 
  14   8   8      270.21      124.31    112.62 o 
  15   8   8      957.25      653.61    132.15 o 
  16   8   8     1496.36     1603.04    160.05 o 
 -17   9   8     1223.14     1894.98    393.11 o 
 -16   9   8        7.28     -153.28    252.23 o 
 -15   9   8      413.76      381.82    272.56 o 
 -14   9   8       39.07     -129.05    220.88 o 
 -13   9   8      548.85      683.87    166.80 o 
 -12   9   8      543.27      485.68    151.56 o 
 -11   9   8      156.75       17.60    188.29 o 
 -10   9   8     1133.16     1180.38    124.00 o 
  -9   9   8      494.66      542.41    100.63 o 
  -8   9   8      198.74      241.25    140.45 o 
  -7   9   8     3714.08     3841.99     84.42 o 
  -6   9   8     8637.39     8601.54    116.23 o 
  -5   9   8      398.57      370.81     61.36 o 
  -4   9   8     2542.84     2825.69     72.31 o 
  -3   9   8    10267.22     9933.46    123.46 o 
  -2   9   8     1070.09     1031.15     67.33 o 
  -1   9   8     3516.69     3429.44     84.49 o 
   0   9   8      434.71      370.97     43.19 o 
   1   9   8       17.98        4.68     53.46 o 
   2   9   8     2363.10     2201.04     58.70 o 
   3   9   8    30298.95    29008.45    358.46 o 
   4   9   8    35712.83    35271.05    382.51 o 
   5   9   8    23435.44    21792.27    280.75 o 
   6   9   8      437.92      391.92     79.20 o 
   7   9   8     2075.54     2034.03    115.34 o 
   8   9   8    23527.49    23407.41    431.38 o 
   9   9   8     9051.60     9136.51    266.23 o 
  10   9   8       75.71       -0.38     98.12 o 
  11   9   8       33.73      -97.70     97.70 o 
  12   9   8      606.25      666.52    141.77 o 
  13   9   8      263.71      163.63    133.22 o 
  14   9   8        8.06      -73.22    130.85 o 
  15   9   8      438.53      591.83    164.18 o 
  16   9   8      530.41      284.55    252.81 o 
 -16  10   8     1026.72     1112.63    351.76 o 
 -15  10   8      833.39     1181.44    211.68 o 
 -14  10   8      174.07      154.38    165.73 o 
 -13  10   8       21.77      106.99    147.39 o 
 -12  10   8     1175.62     1159.19    207.54 o 
 -11  10   8     6148.65     6407.27    616.41 o 
 -10  10   8    11816.05    12156.96    385.11 o 
  -9  10   8     9714.57     9565.93    359.11 o 
  -8  10   8     6780.87     6755.69    124.62 o 
  -7  10   8     4403.53     4315.45    103.71 o 
  -6  10   8     2260.74     2424.72     77.31 o 
  -5  10   8     1566.58     1590.44     62.27 o 
  -4  10   8     6307.00     5634.38    101.71 o 
  -3  10   8     1184.18     1604.63     57.43 o 
  -2  10   8      293.65      313.64     45.32 o 
  -1  10   8     1112.59     1203.42     59.95 o 
   0  10   8      336.99      393.61     46.71 o 
   1  10   8     6070.25     5827.58    133.07 o 
   2  10   8     7573.41     8040.41    133.91 o 
   3  10   8     1881.83     1848.27     94.69 o 
   4  10   8     3264.99     3381.05    173.40 o 
   5  10   8     2943.19     2832.08    119.39 o 
   6  10   8      719.20      596.23     81.99 o 
   7  10   8     4870.81     4831.99    166.75 o 
   8  10   8      105.32       95.90    123.60 o 
   9  10   8     6304.17     6716.03    285.50 o 
  10  10   8     5847.23     5669.31    267.88 o 
  11  10   8       18.03       68.68    191.43 o 
  12  10   8     1871.20     1675.31    208.12 o 
  13  10   8      116.28      189.02    168.63 o 
  14  10   8      103.88      153.18    161.87 o 
  15  10   8      818.35      784.27    197.36 o 
  16  10   8        3.54     -119.12    239.43 o 
 -16  11   8      841.72      714.05    338.88 o 
 -15  11   8        0.99       13.67    170.89 o 
 -14  11   8      268.12      401.77    176.28 o 
 -13  11   8       42.41      -89.73    249.85 o 
 -12  11   8     1705.42     1876.24    362.60 o 
 -11  11   8     1081.42      839.86    171.09 o 
 -10  11   8      156.55      330.20    143.32 o 
  -9  11   8     2406.76     2279.35    234.29 o 
  -8  11   8     3409.09     3382.97     99.07 o 
  -7  11   8       32.70       52.48     49.46 o 
  -6  11   8      285.51      297.58     81.70 o 
  -5  11   8     3829.11     3981.91    107.35 o 
  -4  11   8     7973.48     7928.18    137.18 o 
  -3  11   8      403.23      358.21     46.64 o 
  -2  11   8       71.10       75.82     43.19 o 
  -1  11   8      644.95      589.08     60.40 o 
   0  11   8       41.84      151.98     68.16 o 
   1  11   8       69.18       67.04     48.22 o 
   2  11   8     3031.45     3500.34    110.84 o 
   3  11   8    19802.27    19312.58    287.14 o 
   4  11   8    12958.54    12817.07    232.91 o 
   5  11   8     3522.77     3810.24    140.38 o 
   6  11   8       61.95       29.26     69.18 o 
   7  11   8     4854.34     5075.03    230.24 o 
   8  11   8    10150.88     9812.62    267.85 o 
   9  11   8     7219.04     7152.19    236.47 o 
  10  11   8      145.70      -23.66    100.26 o 
  11  11   8      331.88      244.63    155.64 o 
  12  11   8       46.67      135.80    163.02 o 
  13  11   8      343.19      203.65    156.64 o 
  14  11   8      446.20      488.75    190.71 o 
  15  11   8      104.01       -5.61    175.87 o 
 -15  12   8        2.31     -174.44    174.44 o 
 -14  12   8        0.58      -65.37    164.90 o 
 -13  12   8       99.15      154.24    216.33 o 
 -12  12   8     1021.75      882.51    187.77 o 
 -11  12   8     4091.95     4547.20    282.25 o 
 -10  12   8     4049.16     3630.40    538.31 o 
  -9  12   8     1258.07     1204.14     74.65 o 
  -8  12   8      263.50      376.80     94.25 o 
  -7  12   8       45.41      -11.47     92.72 o 
  -6  12   8    11672.71    11922.32    227.64 o 
  -5  12   8     9299.20     8816.14    401.82 o 
  -4  12   8     4441.81     4215.79    130.95 o 
  -3  12   8    14880.00    14987.55    211.34 o 
  -2  12   8     1969.89     2100.31     93.87 o 
  -1  12   8      576.16      481.12     99.64 o 
   0  12   8      156.31      191.71     56.43 o 
   1  12   8     4330.49     4933.13    214.90 o 
   2  12   8    18017.98    17372.64    310.86 o 
   3  12   8    14394.10    14449.63    255.43 o 
   4  12   8      999.97      953.04     89.88 o 
   5  12   8       60.42      108.32     75.87 o 
   6  12   8      809.38      783.11    102.42 o 
   7  12   8      731.97      660.46    105.96 o 
   8  12   8       20.55      -86.91     89.79 o 
   9  12   8        3.58      -17.65     99.40 o 
  10  12   8      712.23      840.10    132.33 o 
  11  12   8     3828.36     3940.69    204.81 o 
  12  12   8     1162.90     1461.80    162.98 o 
  13  12   8       16.26      199.13    141.09 o 
  14  12   8       20.75       63.40    133.76 o 
  15  12   8       85.26      -77.64    289.63 o 
 -15  13   8     1367.05     1635.48    247.70 o 
 -14  13   8      517.84      373.19    192.87 o 
 -13  13   8      353.63      337.71    179.28 o 
 -12  13   8     1096.42     1362.00    312.27 o 
 -11  13   8      498.41      266.61    302.26 o 
 -10  13   8       14.68      -92.31    133.46 o 
  -9  13   8      799.74      896.92    100.13 o 
  -8  13   8       35.62       72.21     78.47 o 
  -7  13   8     3534.31     3460.12    156.60 o 
  -6  13   8      426.68      377.98    130.60 o 
  -5  13   8    10870.15    10628.72    241.49 o 
  -4  13   8    29637.26    28918.08    397.34 o 
  -3  13   8      743.08      577.99     84.04 o 
  -2  13   8       52.75      -55.86     55.86 o 
  -1  13   8      968.66      988.84     93.53 o 
   0  13   8     3265.40     3483.42    157.94 o 
   1  13   8     2148.28     2092.15    123.50 o 
   2  13   8      867.84      791.60     96.82 o 
   3  13   8      288.60      464.00    197.13 o 
   4  13   8     1375.77     1335.39    110.03 o 
   5  13   8     1342.30     1593.09    114.41 o 
   6  13   8     2122.61     2322.56    145.76 o 
   7  13   8      221.69       97.86    102.31 o 
   8  13   8     3031.24     2714.75    166.27 o 
   9  13   8        3.41       15.44    103.32 o 
  10  13   8     1677.48     1358.61    151.65 o 
  11  13   8      339.54      404.28    131.36 o 
  12  13   8     1248.07     1058.32    159.94 o 
  13  13   8     1787.51     1477.15    173.98 o 
  14  13   8      384.15      309.41    161.47 o 
 -14  14   8      418.99      462.80    210.11 o 
 -13  14   8       10.56      137.81    178.48 o 
 -12  14   8      553.28      445.02    183.70 o 
 -11  14   8       86.67       82.54    201.71 o 
 -10  14   8     1589.89     1454.45    306.65 o 
  -9  14   8      832.00      633.06    113.32 o 
  -8  14   8      368.78      536.70    199.92 o 
  -7  14   8       30.45       -5.14     90.22 o 
  -6  14   8       62.00       59.15    121.02 o 
  -5  14   8      716.03      829.39    105.99 o 
  -4  14   8     3211.13     3183.93    129.35 o 
  -3  14   8     5037.54     5179.00    160.59 o 
  -2  14   8     1610.83     1690.78    113.48 o 
  -1  14   8     3274.27     3221.69    145.58 o 
   0  14   8    18428.81    18756.61    345.85 o 
   1  14   8    17647.40    17456.37    327.46 o 
   2  14   8      903.71      972.35    119.95 o 
   3  14   8       10.05       73.80     79.88 o 
   4  14   8      938.72     1186.88    110.41 o 
   5  14   8     1876.98     2069.27    132.14 o 
   6  14   8      561.44      298.32    102.54 o 
   7  14   8     3267.51     3464.71    271.33 o 
   8  14   8     1852.19     2011.81    163.71 o 
   9  14   8        4.97      -62.25    112.20 o 
  10  14   8      430.99      284.43    131.59 o 
  11  14   8     3246.91     3335.91    218.72 o 
  12  14   8     3198.94     3439.52    212.09 o 
  13  14   8      430.91      299.02    145.04 o 
  14  14   8       39.49      -87.31    215.22 o 
 -14  15   8     1308.78     1157.43    309.15 o 
 -13  15   8      125.79       70.11    229.71 o 
 -12  15   8        0.58     -198.66    198.66 o 
 -11  15   8     2411.69     2753.24    351.87 o 
 -10  15   8     3146.34     3243.13    469.04 o 
  -9  15   8       87.34      243.83    108.08 o 
  -8  15   8     1727.43     1829.01    156.13 o 
  -7  15   8     2437.35     2552.08    285.85 o 
  -6  15   8     3210.29     3310.50    195.65 o 
  -5  15   8      243.15      253.67    110.10 o 
  -4  15   8      115.01      204.83    116.91 o 
  -3  15   8      628.52      340.73    133.92 o 
  -2  15   8     5757.78     6031.08    475.18 o 
  -1  15   8    10735.63    11079.33    257.27 o 
   0  15   8     7551.13     7215.94    209.43 o 
   1  15   8     3484.05     3131.54    169.06 o 
   2  15   8     7589.99     7384.61    244.27 o 
   3  15   8     3046.38     3078.62    176.12 o 
   4  15   8    15122.21    14372.19    298.62 o 
   5  15   8      255.05      208.42     96.59 o 
   6  15   8     3833.94     3782.15    199.40 o 
   7  15   8     1863.36     1856.12    214.33 o 
   8  15   8      179.05      132.23    119.27 o 
   9  15   8     1055.83      996.83    145.59 o 
  10  15   8       69.71        7.86    229.02 o 
  11  15   8       53.26        2.33    132.53 o 
  12  15   8      721.30      766.00    157.11 o 
  13  15   8     1257.98     1423.79    178.87 o 
 -13  16   8      874.64      440.70    268.23 o 
 -12  16   8      302.56      452.02    254.20 o 
 -11  16   8      386.81      204.99    248.43 o 
 -10  16   8      469.61      381.72    117.08 o 
  -9  16   8     1262.64     1303.87    234.18 o 
  -8  16   8      833.71      882.86    210.07 o 
  -7  16   8       10.63       48.63    114.92 o 
  -6  16   8      650.45      662.15    218.36 o 
  -5  16   8     1460.22     1107.06    184.04 o 
  -4  16   8      474.67      382.82    124.44 o 
  -3  16   8      212.19     -117.85    121.15 o 
  -2  16   8        6.18      -25.49    129.64 o 
  -1  16   8     1832.45     2092.41    167.82 o 
   0  16   8     9319.88     9834.66    299.57 o 
   1  16   8    11802.64    11662.67    309.37 o 
   2  16   8        9.50       12.40     98.16 o 
   3  16   8     3778.80     3691.84    193.54 o 
   4  16   8     2891.12     3011.13    213.75 o 
   5  16   8     7925.42     7827.34    236.32 o 
   6  16   8      432.81      297.67    113.21 o 
   7  16   8     3607.01     3790.87    207.99 o 
   8  16   8     2105.22     2030.77    177.08 o 
   9  16   8       80.12     -112.77    112.77 o 
  10  16   8        0.72      -28.35    126.30 o 
  11  16   8      696.06      986.96    213.40 o 
  12  16   8     2264.63     2644.23    210.14 o 
  13  16   8      363.23      253.03    177.12 o 
 -12  17   8        1.45     -133.78    244.68 o 
 -11  17   8        4.74      -46.80    108.31 o 
 -10  17   8      106.65       94.18    121.30 o 
  -9  17   8       17.44       27.05    234.40 o 
  -8  17   8        2.23       56.29    120.49 o 
  -7  17   8      283.35      252.53    133.14 o 
  -6  17   8     2363.71     2428.52    328.36 o 
  -5  17   8     1856.54     1900.05    183.42 o 
  -4  17   8      818.58      840.90    153.85 o 
  -3  17   8      278.43      -28.65    152.31 o 
  -2  17   8      821.46      818.82    148.90 o 
  -1  17   8     1301.57     1217.62    216.24 o 
   0  17   8      591.15      455.25    127.98 o 
   1  17   8      453.43      369.94    115.80 o 
   2  17   8      196.33      226.33    112.13 o 
   3  17   8       56.85       82.91    111.78 o 
   4  17   8       93.28      -83.50    100.98 o 
   5  17   8     3712.47     4098.34    240.82 o 
   6  17   8     7267.51     7551.19    245.21 o 
   7  17   8     1015.88     1086.49    157.10 o 
   8  17   8      601.80      482.37    141.91 o 
   9  17   8       52.00       33.01    133.95 o 
  10  17   8      813.43      870.94    260.42 o 
  11  17   8      789.06      840.94    169.85 o 
  12  17   8        7.85       75.74    145.53 o 
 -11  18   8      638.71      732.73    145.66 o 
 -10  18   8      255.29       95.77    146.52 o 
  -9  18   8      334.97      460.73    182.72 o 
  -8  18   8      908.46      989.83    173.28 o 
  -7  18   8     2026.63     2022.60    205.21 o 
  -6  18   8     3252.12     3646.20    668.29 o 
  -5  18   8      992.75     1116.38    378.73 o 
  -4  18   8       86.16      186.46    179.34 o 
  -3  18   8       95.64       77.58    186.59 o 
  -2  18   8       36.06     -109.90    129.06 o 
  -1  18   8      127.13      -65.10    105.64 o 
   0  18   8       24.12      -11.02    113.60 o 
   1  18   8       14.57      -49.99    108.08 o 
   2  18   8       38.83      -80.67    106.87 o 
   3  18   8     1035.54      945.55    128.93 o 
   4  18   8      948.95      815.55    198.23 o 
   5  18   8      115.19      156.41    112.03 o 
   6  18   8       11.18       27.46    156.63 o 
   7  18   8     1191.56     1117.47    161.65 o 
   8  18   8      583.33      565.27    152.87 o 
   9  18   8      145.11      162.86    153.06 o 
  10  18   8       14.32      -46.58    142.38 o 
  11  18   8      281.49      265.73    152.63 o 
 -10  19   8       29.46      -88.60    136.70 o 
  -9  19   8        4.36      -86.57    142.08 o 
  -8  19   8      504.70      470.04    164.22 o 
  -7  19   8      573.28      735.96    182.36 o 
  -6  19   8      325.37      204.02    162.50 o 
  -5  19   8      425.44      228.73    156.51 o 
  -4  19   8      430.79      322.51    208.67 o 
  -3  19   8       70.88      -69.81    188.03 o 
  -2  19   8      284.69      324.56    167.11 o 
  -1  19   8        2.00       24.17    122.74 o 
   0  19   8      967.49     1036.08    152.26 o 
   1  19   8      382.43      379.32    133.41 o 
   2  19   8      346.61      380.73    135.56 o 
   3  19   8     2698.48     2749.35    200.80 o 
   4  19   8     1869.99     2010.46    191.86 o 
   5  19   8     1875.86     1808.87    160.80 o 
   6  19   8     1011.87      719.81    162.25 o 
   7  19   8     2027.64     2179.00    201.97 o 
   8  19   8     1720.57     1739.31    194.10 o 
   9  19   8     1108.18      908.30    345.54 o 
  10  19   8      270.57      243.80    159.55 o 
  -9  20   8     1450.79     1534.21    232.12 o 
  -8  20   8     2085.31     1907.45    272.30 o 
  -7  20   8      514.39      358.86    167.75 o 
  -6  20   8        2.31       16.22    159.65 o 
  -5  20   8      255.20      415.43    220.25 o 
  -4  20   8      516.03      445.93    226.22 o 
  -3  20   8      689.69      580.68    242.27 o 
  -2  20   8       45.96       65.29    211.28 o 
  -1  20   8       31.49        7.18    163.17 o 
   0  20   8        2.01       28.27    125.88 o 
   1  20   8        7.57      -29.96    126.32 o 
   2  20   8      426.99      401.24    149.18 o 
   3  20   8      202.15      348.13    130.66 o 
   4  20   8      125.37        5.89    118.69 o 
   5  20   8      161.62       16.63    147.58 o 
   6  20   8       67.74       82.83    151.92 o 
   7  20   8     1079.26     1163.14    186.68 o 
   8  20   8       74.11      121.16    155.79 o 
   9  20   8     1467.57     1697.71    208.56 o 
  -8  21   8       16.06       34.78    163.56 o 
  -7  21   8      227.48      377.69    179.90 o 
  -6  21   8      413.05      546.44    239.96 o 
  -5  21   8        6.60      214.47    230.36 o 
  -4  21   8      288.67      280.35    231.77 o 
  -3  21   8     1054.85      862.20    274.76 o 
  -2  21   8       67.30       86.03    229.91 o 
  -1  21   8      248.20      298.94    184.57 o 
   0  21   8       10.93       54.83    132.47 o 
   1  21   8      348.22      375.65    149.00 o 
   2  21   8        2.57      -23.83    141.48 o 
   3  21   8     1640.62     1785.52    173.43 o 
   4  21   8     2951.63     3038.00    204.55 o 
   5  21   8      334.99      441.05    182.96 o 
   6  21   8      232.03      380.44    171.25 o 
   7  21   8      294.24      102.79    162.25 o 
  -6  22   8       98.18      270.69    232.08 o 
  -5  22   8       35.93     -160.96    228.69 o 
  -4  22   8       66.62     -235.05    235.05 o 
  -3  22   8      210.28      369.55    265.98 o 
  -2  22   8     2022.19     2003.82    365.06 o 
  -1  22   8      186.11      236.69    195.35 o 
   0  22   8      418.75      563.13    209.54 o 
   1  22   8       10.23      162.27    154.24 o 
   2  22   8     1769.45     1724.95    201.88 o 
   3  22   8     3287.57     3784.68    222.56 o 
   4  22   8      120.09       51.72    143.71 o 
   5  22   8     1276.64     1418.87    211.55 o 
  -2  23   8      164.70      307.39    287.71 o 
  -1  23   8      279.48       92.19    281.71 o 
   0  23   8       11.56      -29.36    189.47 o 
   1  23   8     1155.37     1505.48    301.85 o 
   2  23   8     1519.73     1400.76    210.08 o 
 -18   1   9      160.89       38.36    142.54 o 
 -17   1   9      365.65      236.98    139.09 o 
 -16   1   9       18.45      -35.19    121.45 o 
 -15   1   9      210.46      189.32    145.15 o 
 -14   1   9      282.06      143.88    221.85 o 
 -13   1   9     1671.67     1575.19    145.15 o 
 -12   1   9     4682.63     5106.35    212.04 o 
 -11   1   9       72.36       78.40     71.37 o 
 -10   1   9     5524.28     5390.07    116.33 o 
  -9   1   9      124.31       75.85     45.05 o 
  -8   1   9      227.08      302.07     31.39 o 
  -7   1   9      148.21      203.30     24.86 o 
  -6   1   9     7770.14     7802.04     84.24 o 
  -5   1   9      100.75       71.27     21.94 o 
  -4   1   9    21953.36    21380.53    191.16 o 
  -3   1   9    29197.64    30071.11    216.39 o 
  -2   1   9      201.61      315.18     21.57 o 
  -1   1   9      385.13      471.82     23.43 o 
   0   1   9      236.41      235.69     22.05 o 
   1   1   9    18228.38    19341.45    169.56 o 
   2   1   9   107247.86   107542.20    635.38 o 
   3   1   9     1890.72     1872.39     45.38 o 
   4   1   9    21410.09    22918.50    187.15 o 
   5   1   9    11704.94    10348.45    120.66 o 
   6   1   9     1219.74      913.61     53.41 o 
   7   1   9    13031.71    13025.54    182.33 o 
   8   1   9     3946.62     3650.24    107.60 o 
   9   1   9      220.79      190.29     58.59 o 
  10   1   9      501.43      522.33    112.16 o 
  11   1   9       48.32      -12.84     48.90 o 
  12   1   9      687.76      459.17     97.60 o 
  13   1   9      289.94      332.29    103.50 o 
  14   1   9       70.30      -11.45     98.36 o 
  15   1   9      385.15      518.40    147.28 o 
  16   1   9       32.74      228.00    126.39 o 
  17   1   9       69.57       26.99    129.73 o 
 -18   2   9      952.25     1177.53    212.53 o 
 -17   2   9      426.01      424.46    140.20 o 
 -16   2   9        7.40      173.05    124.63 o 
 -15   2   9      581.98      561.07    130.79 o 
 -14   2   9     1825.09     1875.21    163.23 o 
 -13   2   9     8405.02     8741.37    281.32 o 
 -12   2   9      445.39      516.74    116.57 o 
 -11   2   9      764.46      796.28     98.66 o 
 -10   2   9       23.46      -14.46     43.00 o 
  -9   2   9    14537.16    14113.20    158.64 o 
  -8   2   9     4741.33     4619.45     74.18 o 
  -7   2   9     8551.77     8941.53    100.32 o 
  -6   2   9     9316.95     9495.79    113.60 o 
  -5   2   9     4012.77     4440.48     66.95 o 
  -4   2   9      348.01      389.03     27.94 o 
  -3   2   9    10106.22    10170.42    109.52 o 
  -2   2   9    23210.58    21892.66    173.08 o 
  -1   2   9    18419.94    17404.48    137.17 o 
   0   2   9     4275.09     4031.54     61.57 o 
   1   2   9    78177.98    82202.30    551.72 o 
   2   2   9      556.20      602.72     30.81 o 
   3   2   9    68708.70    71457.16    464.12 o 
   4   2   9    21736.88    21347.38    188.36 o 
   5   2   9    25267.45    25468.73    218.64 o 
   6   2   9    18148.12    16864.16    168.92 o 
   7   2   9      557.59      598.40     45.89 o 
   8   2   9     2821.91     2734.24     88.95 o 
   9   2   9      293.38      212.56     59.57 o 
  10   2   9     2726.64     2748.80    105.51 o 
  11   2   9     3074.43     2989.63    132.59 o 
  12   2   9      150.99      142.07     91.47 o 
  13   2   9       13.75        9.79     93.26 o 
  14   2   9     1361.61     1470.77    141.51 o 
  15   2   9     1132.23      988.06    134.65 o 
  16   2   9        2.84     -115.37    115.37 o 
  17   2   9       47.34       64.10    127.40 o 
 -18   3   9        6.82      -53.83    145.40 o 
 -17   3   9     2587.33     2441.39    201.72 o 
 -16   3   9     3412.46     3286.08    213.04 o 
 -15   3   9        7.19        0.95    106.76 o 
 -14   3   9     1518.27     1591.79    150.81 o 
 -13   3   9      688.05      476.43    153.11 o 
 -12   3   9     3566.55     3565.31    178.33 o 
 -11   3   9     3997.59     4254.11    124.94 o 
 -10   3   9       60.08       14.87     40.53 o 
  -9   3   9      107.16       10.64     35.03 o 
  -8   3   9     2152.00     1916.24     57.77 o 
  -7   3   9    10535.73    11459.00    134.55 o 
  -6   3   9     1470.61     1340.51     48.23 o 
  -5   3   9     1305.68     1241.78     45.18 o 
  -4   3   9     4024.54     3754.70     80.74 o 
  -3   3   9     9327.18     7724.89     99.65 o 
  -2   3   9    51300.52    50446.67    347.86 o 
  -1   3   9     2716.83     3618.85     62.34 o 
   0   3   9     2825.23     2812.50     48.74 o 
   1   3   9     4817.19     3994.28     60.15 o 
   2   3   9    64822.91    67395.89    464.64 o 
   3   3   9     4522.86     4072.40     68.17 o 
   4   3   9     6006.79     5651.18     82.72 o 
   5   3   9      605.66      749.97     40.84 o 
   6   3   9    28360.56    28018.66    240.15 o 
   7   3   9    31211.72    31077.98    264.86 o 
   8   3   9     1293.70     1232.02     73.66 o 
   9   3   9     8076.16     8434.96    158.02 o 
  10   3   9      674.05      638.06     83.85 o 
  11   3   9     6306.28     6180.05    207.71 o 
  12   3   9     3720.88     3930.14    169.58 o 
  13   3   9      226.62      323.86    102.19 o 
  14   3   9     1026.71     1019.01    166.00 o 
  15   3   9      219.61      165.45    112.60 o 
  16   3   9      461.55      518.87    130.10 o 
  17   3   9      124.58       47.91    131.51 o 
 -18   4   9     3211.23     3349.56    418.96 o 
 -17   4   9     1486.08     1661.16    176.33 o 
 -16   4   9      466.64      346.48    129.59 o 
 -15   4   9     1085.91     1030.65    138.31 o 
 -14   4   9      193.67      148.80    104.20 o 
 -13   4   9     1119.85     1201.21    180.41 o 
 -12   4   9      763.43      704.88     85.60 o 
 -11   4   9     1187.50     1266.38     63.66 o 
 -10   4   9        8.34       43.12     37.69 o 
  -9   4   9        0.59      -18.12     32.04 o 
  -8   4   9       36.70       -3.88     28.57 o 
  -7   4   9     2322.49     2327.82     70.08 o 
  -6   4   9     9226.57     9082.20    112.46 o 
  -5   4   9    24454.34    23636.67    186.12 o 
  -4   4   9      288.16      249.06     25.60 o 
  -3   4   9     8954.20     8629.00    108.57 o 
  -2   4   9      282.44      421.84     29.07 o 
  -1   4   9    17325.95    15936.48    139.86 o 
   0   4   9     1036.19     1319.63     37.99 o 
   1   4   9     5848.66     5653.05    117.20 o 
   2   4   9     2797.51     2758.47     71.04 o 
   3   4   9     3383.48     2943.15     57.51 o 
   4   4   9     2315.83     2733.08     58.37 o 
   5   4   9     8800.18     8336.61    105.59 o 
   6   4   9     3521.99     3390.57     73.37 o 
   7   4   9    14971.22    15291.93    169.30 o 
   8   4   9    20991.84    21170.58    253.45 o 
   9   4   9     3881.73     3706.61    121.51 o 
  10   4   9    16884.81    16486.55    280.54 o 
  11   4   9      481.87      508.71     93.24 o 
  12   4   9     3838.43     3838.00    189.41 o 
  13   4   9      480.80      588.64    111.29 o 
  14   4   9      690.60      839.60    125.73 o 
  15   4   9     1005.51     1018.33    156.85 o 
  16   4   9      377.96      456.51    157.84 o 
  17   4   9        3.65      121.74    128.48 o 
 -18   5   9      148.01      142.49    134.91 o 
 -17   5   9      615.89      576.60    191.57 o 
 -16   5   9      177.74      344.62    119.39 o 
 -15   5   9     1086.89     1200.66    375.63 o 
 -14   5   9       11.72      -73.16     93.38 o 
 -13   5   9     1091.06     1191.20    147.32 o 
 -12   5   9       26.60      -25.80     49.81 o 
 -11   5   9      669.44      743.03     52.14 o 
 -10   5   9      402.77      352.01     50.57 o 
  -9   5   9      329.32      345.79     67.04 o 
  -8   5   9     2130.94     2423.91    107.91 o 
  -7   5   9       13.60       -9.63     65.95 o 
  -6   5   9     2146.65     2118.39     53.10 o 
  -5   5   9        2.42      -32.96     33.44 o 
  -4   5   9     3986.41     3684.32     68.96 o 
  -3   5   9      976.13      836.29     33.03 o 
  -2   5   9    23042.44    24251.84    227.12 o 
  -1   5   9      411.35      730.32     36.39 o 
   0   5   9     2166.42     1699.28     48.92 o 
   1   5   9     1576.77     1751.36     46.82 o 
   2   5   9    13929.62    12584.81    153.14 o 
   3   5   9     3595.76     3445.80     64.50 o 
   4   5   9     7236.15     7221.49     88.17 o 
   5   5   9     9901.74     9549.85    111.93 o 
   6   5   9      847.49      946.88     56.57 o 
   7   5   9     4278.14     4503.13     88.91 o 
   8   5   9     1059.30     1141.11    110.99 o 
   9   5   9     8478.38     8197.63    224.06 o 
  10   5   9      223.21      329.06     79.78 o 
  11   5   9     1257.39     1056.56    109.03 o 
  12   5   9       95.82      -87.34     87.34 o 
  13   5   9      805.09      650.29    113.58 o 
  14   5   9       92.08      102.28    106.60 o 
  15   5   9      464.18      466.56    128.80 o 
  16   5   9      130.79      160.25    120.72 o 
  17   5   9       14.73       57.99    124.35 o 
 -17   6   9      350.21      635.21    292.72 o 
 -16   6   9      348.54      180.62    109.16 o 
 -15   6   9      150.79       86.79    112.02 o 
 -14   6   9     1065.88      769.60    239.12 o 
 -13   6   9       41.97       45.27    124.22 o 
 -12   6   9     4428.52     4642.35    248.51 o 
 -11   6   9     4830.84     4736.81    238.51 o 
 -10   6   9     1051.88     1020.02     90.97 o 
  -9   6   9      157.11       44.81     60.85 o 
  -8   6   9      854.06      925.52     84.50 o 
  -7   6   9    10656.93    11004.78    225.04 o 
  -6   6   9     3763.17     3654.82    104.47 o 
  -5   6   9       53.80       63.67     22.55 o 
  -4   6   9     3920.71     3997.17     74.60 o 
  -3   6   9     5037.23     5677.46     80.10 o 
  -2   6   9     1061.04     1183.61     55.65 o 
  -1   6   9     3087.60     3341.23     93.01 o 
   0   6   9    12750.99    14444.92    160.00 o 
   1   6   9    12500.10    12006.82    124.78 o 
   2   6   9     1503.61     1367.55     47.36 o 
   3   6   9    12465.83    11834.14    176.94 o 
   4   6   9     6669.00     7249.26    140.06 o 
   5   6   9        7.41      -40.08     40.08 o 
   6   6   9      330.02      263.29     56.18 o 
   7   6   9     1165.28     1078.21     49.66 o 
   8   6   9        0.71      -70.42     76.41 o 
   9   6   9      280.83      153.13     76.68 o 
  10   6   9      739.96      711.65     93.49 o 
  11   6   9      711.49      762.77    102.13 o 
  12   6   9        3.85      -14.96     98.31 o 
  13   6   9      703.62      756.21    121.36 o 
  14   6   9      143.68      139.51    110.77 o 
  15   6   9     1296.87     1207.76    148.46 o 
  16   6   9     1843.09     1899.82    174.77 o 
  17   6   9       70.74      108.18    129.52 o 
 -17   7   9     1009.26     1033.34    320.94 o 
 -16   7   9     1757.11     1823.13    348.71 o 
 -15   7   9      265.73      -98.42    214.41 o 
 -14   7   9       51.16      164.44    235.38 o 
 -13   7   9      355.65      657.54    155.58 o 
 -12   7   9      435.70      679.04    155.53 o 
 -11   7   9     3974.14     3770.97    213.07 o 
 -10   7   9     2013.43     2382.11    132.75 o 
  -9   7   9     2009.83     2231.52    138.38 o 
  -8   7   9     3543.31     3559.09    198.36 o 
  -7   7   9      215.18      102.59     65.61 o 
  -6   7   9     6278.34     6324.80     86.62 o 
  -5   7   9     2818.03     3129.11     65.77 o 
  -4   7   9      297.69      364.31     34.18 o 
  -3   7   9     1996.02     1629.10     50.23 o 
  -2   7   9      165.28      213.92     33.44 o 
  -1   7   9     4486.45     4644.65     88.44 o 
   0   7   9     4585.18     4881.00     92.16 o 
   1   7   9    20767.34    20401.95    195.14 o 
   2   7   9     5490.40     5830.47     91.64 o 
   3   7   9     1444.20     1559.70     97.27 o 
   4   7   9     1559.93     1406.57     80.40 o 
   5   7   9     2621.81     2845.93    110.49 o 
   6   7   9    13532.29    12910.83    199.57 o 
   7   7   9    18109.85    18133.32    247.62 o 
   8   7   9     2495.39     2238.91    195.35 o 
   9   7   9      606.92      502.29     87.54 o 
  10   7   9      175.23       84.35     78.83 o 
  11   7   9     2792.12     2856.85    148.22 o 
  12   7   9     1899.80     1882.84    136.99 o 
  13   7   9      226.69      -37.30     99.23 o 
  14   7   9      585.51      712.62    130.54 o 
  15   7   9      547.56      651.55    131.05 o 
  16   7   9       80.95      237.45    130.90 o 
  17   7   9      513.28      529.48    151.82 o 
 -17   8   9      297.77      251.45    291.63 o 
 -16   8   9      331.29      415.86    298.93 o 
 -15   8   9      239.73      328.22    251.63 o 
 -14   8   9      964.96      997.77    179.89 o 
 -13   8   9     2186.92     2367.30    233.07 o 
 -12   8   9     2432.74     2519.94    212.97 o 
 -11   8   9      203.25      296.31    103.32 o 
 -10   8   9      152.68      281.10     93.74 o 
  -9   8   9     2045.41     1979.70    165.27 o 
  -8   8   9    19096.58    18581.72    337.32 o 
  -7   8   9    15773.70    15902.29    300.83 o 
  -6   8   9      505.51      472.29     48.89 o 
  -5   8   9      180.44      150.18     38.11 o 
  -4   8   9     1087.91     1173.62     48.87 o 
  -3   8   9     2455.69     2236.14     79.66 o 
  -2   8   9    30140.58    29871.64    305.41 o 
  -1   8   9     3740.59     3923.37     85.50 o 
   0   8   9    10507.71    10322.04    138.99 o 
   1   8   9    21472.68    21775.60    229.14 o 
   2   8   9     3370.02     3316.03     72.37 o 
   3   8   9     7586.36     7641.63    158.34 o 
   4   8   9      602.34      567.72     83.50 o 
   5   8   9     1533.02     1501.95     91.52 o 
   6   8   9    19840.53    19036.70    291.78 o 
   7   8   9      232.94      280.51     67.77 o 
   8   8   9     4881.93     4611.36    177.59 o 
   9   8   9       42.73      -73.76     92.86 o 
  10   8   9     1589.03     1635.57    184.12 o 
  11   8   9      501.62      590.73    164.96 o 
  12   8   9      269.60      186.40    178.90 o 
  13   8   9        7.04      -72.23    101.00 o 
  14   8   9        4.64       38.25    111.15 o 
  15   8   9      218.72      245.50    189.16 o 
  16   8   9      477.03      292.47    161.00 o 
 -17   9   9      338.85      272.89    305.59 o 
 -16   9   9       94.76     -121.81    270.55 o 
 -15   9   9      710.76      701.69    284.90 o 
 -14   9   9      705.54      588.00    389.05 o 
 -13   9   9      443.19      312.28    165.00 o 
 -12   9   9     2643.08     2654.69    217.48 o 
 -11   9   9        4.42     -114.19    114.19 o 
 -10   9   9     2327.13     2037.24    174.84 o 
  -9   9   9     1355.67     1408.89    129.92 o 
  -8   9   9      309.89      341.13     87.07 o 
  -7   9   9      760.31      852.74     53.21 o 
  -6   9   9     2003.69     2008.69     73.27 o 
  -5   9   9      775.73      639.00     48.62 o 
  -4   9   9     3038.40     2682.75     77.56 o 
  -3   9   9    12617.33    13047.97    146.31 o 
  -2   9   9     1010.03      803.74     51.22 o 
  -1   9   9     8330.47     8240.24    128.42 o 
   0   9   9    19426.00    19966.71    218.15 o 
   1   9   9     9226.21     9729.03    137.32 o 
   2   9   9    35680.79    33715.25    301.99 o 
   3   9   9     6243.34     5891.47    145.38 o 
   4   9   9     6937.49     7455.84    168.91 o 
   5   9   9     7367.33     7440.91    171.45 o 
   6   9   9     2991.06     3107.51    128.98 o 
   7   9   9    16213.58    15519.54    271.69 o 
   8   9   9     2390.32     2423.78    155.18 o 
   9   9   9      488.56      485.65    113.30 o 
  10   9   9       46.69      -87.89     87.89 o 
  11   9   9       75.03      117.80    104.44 o 
  12   9   9      184.21      181.39    126.89 o 
  13   9   9       22.66       23.80    121.67 o 
  14   9   9        8.59     -132.75    132.75 o 
  15   9   9        9.95        0.93    202.02 o 
  16   9   9       56.23       96.36    168.65 o 
 -16  10   9      726.01      841.55    342.13 o 
 -15  10   9      702.22      661.77    295.70 o 
 -14  10   9      309.03      201.86    167.35 o 
 -13  10   9      773.07      889.59    181.43 o 
 -12  10   9      307.22      278.24    153.81 o 
 -11  10   9     1063.90     1203.64    216.23 o 
 -10  10   9      372.16      580.50    195.64 o 
  -9  10   9      247.47      246.03    101.84 o 
  -8  10   9      133.11       70.26    115.54 o 
  -7  10   9        0.85      -18.56     41.47 o 
  -6  10   9     1609.69     1577.53    113.95 o 
  -5  10   9      849.31      759.75     61.01 o 
  -4  10   9     1064.75     1114.42     58.47 o 
  -3  10   9     2224.14     2221.18     66.59 o 
  -2  10   9      185.35      199.01     41.33 o 
  -1  10   9      346.75      416.25     52.16 o 
   0  10   9     2049.70     2225.54     93.33 o 
   1  10   9    14239.71    13441.60    192.16 o 
   2  10   9      601.87      652.03     53.55 o 
   3  10   9     4683.95     4582.58    139.61 o 
   4  10   9      273.35      221.40     68.55 o 
   5  10   9     9224.25     8873.98    193.68 o 
   6  10   9     3912.19     3790.70    148.16 o 
   7  10   9     1681.32     1624.76    128.27 o 
   8  10   9     2174.27     1979.61    141.62 o 
   9  10   9      213.70      257.83    134.51 o 
  10  10   9      244.67      234.48    171.18 o 
  11  10   9      127.40     -130.71    132.17 o 
  12  10   9     2115.56     2026.06    218.24 o 
  13  10   9     1080.43      868.91    200.56 o 
  14  10   9       65.67      212.37    188.81 o 
  15  10   9        0.49      105.04    176.80 o 
  16  10   9      209.84      250.03    192.92 o 
 -16  11   9        0.11       49.20    303.71 o 
 -15  11   9      521.60      389.26    297.92 o 
 -14  11   9     1137.64     1559.29    216.96 o 
 -13  11   9      441.03      412.92    171.01 o 
 -12  11   9       80.98       34.25    146.41 o 
 -11  11   9     1954.76     2086.78    213.54 o 
 -10  11   9      936.77      626.88    157.57 o 
  -9  11   9     1651.86     1835.23    186.50 o 
  -8  11   9      673.46      770.39     92.94 o 
  -7  11   9     4446.35     4316.27    113.80 o 
  -6  11   9     1483.59     1559.80     77.57 o 
  -5  11   9    10050.29    10468.72    204.41 o 
  -4  11   9    14238.46    14212.58    222.65 o 
  -3  11   9     7699.76     7503.03    132.81 o 
  -2  11   9       83.95       38.89     44.46 o 
  -1  11   9     3620.20     3282.10    106.40 o 
   0  11   9     5391.71     5345.89    126.59 o 
   1  11   9    12521.01    11926.62    183.86 o 
   2  11   9      320.29      261.57     57.56 o 
   3  11   9       36.12      -60.00     60.00 o 
   4  11   9     7524.37     7167.62    176.80 o 
   5  11   9      128.07      175.77     73.51 o 
   6  11   9     4141.57     4319.55    163.97 o 
   7  11   9      137.39       57.34     81.52 o 
   8  11   9     6185.61     5848.09    216.29 o 
   9  11   9     3652.23     3615.33    189.35 o 
  10  11   9       18.30       68.47    105.55 o 
  11  11   9      534.14      479.02    198.95 o 
  12  11   9       92.84      101.90    160.23 o 
  13  11   9     2052.01     2468.23    243.41 o 
  14  11   9      626.06      240.49    185.14 o 
  15  11   9       81.58       19.18    176.42 o 
 -15  12   9      145.81      275.67    202.59 o 
 -14  12   9       96.74      -39.25    175.35 o 
 -13  12   9      425.75      181.97    169.57 o 
 -12  12   9     1907.88     2088.12    342.58 o 
 -11  12   9      628.28      633.23    170.02 o 
 -10  12   9     1581.42     1599.65    237.04 o 
  -9  12   9       36.83     -119.54    149.77 o 
  -8  12   9     4883.39     5209.94    172.75 o 
  -7  12   9     8499.14     8724.42    236.95 o 
  -6  12   9      180.76      144.56     66.99 o 
  -5  12   9     6201.32     6824.75    174.30 o 
  -4  12   9      290.47      346.92    116.80 o 
  -3  12   9    21806.76    21449.31    263.54 o 
  -2  12   9    16022.21    16176.30    237.81 o 
  -1  12   9      121.20      154.28     58.39 o 
   0  12   9      611.87      796.22     75.33 o 
   1  12   9     5417.43     5471.55    273.77 o 
   2  12   9    10111.54    10017.29    231.84 o 
   3  12   9     1965.97     1942.27    109.63 o 
   4  12   9      329.49      338.19     77.23 o 
   5  12   9      400.68      467.80     88.61 o 
   6  12   9      445.67      385.57     87.54 o 
   7  12   9     3863.79     3256.19    173.19 o 
   8  12   9     1180.41     1247.48    160.50 o 
   9  12   9      155.50      -73.11    101.42 o 
  10  12   9       11.34      -60.87    104.76 o 
  11  12   9     2680.39     2464.17    179.97 o 
  12  12   9     3658.06     3805.11    215.70 o 
  13  12   9      188.93       85.37    232.68 o 
  14  12   9       85.79      -13.12    179.34 o 
  15  12   9      283.74      455.06    156.95 o 
 -15  13   9      995.24     1175.82    235.55 o 
 -14  13   9        4.25       86.08    181.91 o 
 -13  13   9      405.62      492.73    190.06 o 
 -12  13   9      572.96      710.39    238.66 o 
 -11  13   9     4690.24     4690.18    512.04 o 
 -10  13   9     1641.68     1780.46    209.05 o 
  -9  13   9      654.26      689.94     93.41 o 
  -8  13   9     2745.42     2779.99    157.13 o 
  -7  13   9      225.69      117.82     81.32 o 
  -6  13   9     4394.82     4288.74    240.22 o 
  -5  13   9       29.94       73.61     74.41 o 
  -4  13   9    11330.29    11210.85    310.62 o 
  -3  13   9     4432.13     4412.90    142.64 o 
  -2  13   9       75.24      115.49     64.32 o 
  -1  13   9     1568.82     1396.46    267.04 o 
   0  13   9     4129.94     4153.26    167.50 o 
   1  13   9     2209.80     2374.81    128.10 o 
   2  13   9     2119.87     2171.97    127.67 o 
   3  13   9       18.73       18.96     83.68 o 
   4  13   9      429.58      397.95     86.14 o 
   5  13   9      130.68       10.85     76.50 o 
   6  13   9      443.68      206.08     94.64 o 
   7  13   9     1674.86     1564.86    144.27 o 
   8  13   9       83.74      -96.40     96.40 o 
   9  13   9       41.13       22.32    108.91 o 
  10  13   9      201.99      374.26    123.59 o 
  11  13   9       13.01      -71.64    121.74 o 
  12  13   9     2529.34     2387.33    191.68 o 
  13  13   9      927.30     1221.01    169.83 o 
  14  13   9      265.80       24.40    143.12 o 
 -14  14   9      555.55      576.24    206.82 o 
 -13  14   9      418.92      556.56    195.09 o 
 -12  14   9     1965.23     1947.31    236.06 o 
 -11  14   9      105.58        8.02    166.50 o 
 -10  14   9     1010.10      822.74    240.98 o 
  -9  14   9     2169.84     2375.73    159.55 o 
  -8  14   9      166.92      222.51     97.76 o 
  -7  14   9     2587.25     2499.87    170.53 o 
  -6  14   9      868.28      730.25    124.43 o 
  -5  14   9     2160.85     2172.18    138.15 o 
  -4  14   9      657.86      745.91    176.77 o 
  -3  14   9     1911.79     1875.88    220.13 o 
  -2  14   9        1.23     -109.59    109.59 o 
  -1  14   9       68.85       23.98    109.82 o 
   0  14   9     1045.69     1162.75    133.61 o 
   1  14   9      383.27      646.62     97.50 o 
   2  14   9     2899.14     3108.48    164.69 o 
   3  14   9     1130.58     1172.22    108.92 o 
   4  14   9       46.27       51.06     83.19 o 
   5  14   9      964.55     1064.36    179.46 o 
   6  14   9        5.99       43.07     90.31 o 
   7  14   9      865.62      834.55    132.92 o 
   8  14   9      164.37      104.66    109.41 o 
   9  14   9      136.80       90.79    119.35 o 
  10  14   9     1424.93     1595.57    163.40 o 
  11  14   9     1916.88     1961.48    178.52 o 
  12  14   9       40.64       35.38    141.30 o 
  13  14   9      482.60      358.05    150.07 o 
  14  14   9        2.84      145.62    148.07 o 
 -14  15   9       27.99      598.85    288.73 o 
 -13  15   9       13.21      207.96    238.00 o 
 -12  15   9      279.19      500.64    259.42 o 
 -11  15   9      150.37      312.77    223.35 o 
 -10  15   9      171.13      108.88     99.94 o 
  -9  15   9        3.74      -81.97     99.94 o 
  -8  15   9      337.98      160.90    106.54 o 
  -7  15   9      208.46      124.45    107.61 o 
  -6  15   9      116.12       54.64    103.32 o 
  -5  15   9      114.72       94.01    177.36 o 
  -4  15   9     1113.81     1319.38    190.74 o 
  -3  15   9     1732.86     1839.74    435.16 o 
  -2  15   9      222.76      323.67    110.43 o 
  -1  15   9       70.11      194.40    166.31 o 
   0  15   9       53.06      -78.59    139.78 o 
   1  15   9       34.27       32.01     89.13 o 
   2  15   9      158.10      338.71    115.87 o 
   3  15   9       89.06      139.19     89.96 o 
   4  15   9     3455.11     3497.23    164.48 o 
   5  15   9     1252.14     1279.78    126.29 o 
   6  15   9       40.97       91.98     97.61 o 
   7  15   9       23.06     -129.08    169.48 o 
   8  15   9     1295.83     1331.46    191.45 o 
   9  15   9     1810.15     1739.38    166.04 o 
  10  15   9      906.27      612.73    241.62 o 
  11  15   9       32.09      -78.32    127.72 o 
  12  15   9      252.00      291.49    146.63 o 
  13  15   9        6.76       71.06    144.81 o 
 -13  16   9       51.92        2.92    253.78 o 
 -12  16   9     1347.54     1313.25    304.82 o 
 -11  16   9     1661.60     1762.40    326.44 o 
 -10  16   9      267.16      153.28    107.92 o 
  -9  16   9      168.96      139.20    115.50 o 
  -8  16   9      443.46      293.12    124.18 o 
  -7  16   9     3624.87     4003.62    223.40 o 
  -6  16   9     2555.64     2725.74    197.06 o 
  -5  16   9     2207.62     2048.91    411.06 o 
  -4  16   9     2599.26     2912.45    269.77 o 
  -3  16   9      567.90      727.46    200.72 o 
  -2  16   9      427.67      500.83    134.95 o 
  -1  16   9      831.39      801.02    118.96 o 
   0  16   9      310.13      166.06    128.35 o 
   1  16   9     1745.94     1633.87    147.72 o 
   2  16   9        8.30      -80.98    179.58 o 
   3  16   9     1856.63     2119.63    153.28 o 
   4  16   9     2350.24     2543.94    197.20 o 
   5  16   9      235.41      296.50    114.26 o 
   6  16   9     1351.81     1301.94    138.63 o 
   7  16   9      271.74      366.79    134.97 o 
   8  16   9      238.84       53.54    121.71 o 
   9  16   9       78.88      152.81    132.40 o 
  10  16   9       12.59       98.40    133.74 o 
  11  16   9       24.90      114.67    150.62 o 
  12  16   9       18.26      123.08    151.15 o 
 -12  17   9      150.99      155.39    259.23 o 
 -11  17   9      236.27      100.70    174.91 o 
 -10  17   9      569.96      624.63    131.50 o 
  -9  17   9       42.39      -32.38    144.77 o 
  -8  17   9     1033.05     1113.75    159.26 o 
  -7  17   9       63.20      158.26    128.59 o 
  -6  17   9     1348.76     1216.44    164.55 o 
  -5  17   9        9.54      -31.58    118.65 o 
  -4  17   9      883.25      704.89    204.47 o 
  -3  17   9      235.82      102.11    167.77 o 
  -2  17   9     1355.96     1079.46    130.84 o 
  -1  17   9       28.84       12.66     99.89 o 
   0  17   9     3043.02     2913.00    179.88 o 
   1  17   9      225.13      450.27    119.63 o 
   2  17   9        4.43      -96.97     96.97 o 
   3  17   9      512.61      219.87    108.60 o 
   4  17   9     3010.22     2978.82    167.86 o 
   5  17   9     6350.29     6618.70    242.82 o 
   6  17   9     2935.22     3020.74    197.64 o 
   7  17   9      404.05      491.46    155.59 o 
   8  17   9     1030.69      890.41    160.11 o 
   9  17   9     1005.62      801.10    153.65 o 
  10  17   9      131.88       46.43    146.20 o 
  11  17   9      112.46       74.83    147.89 o 
 -11  18   9      515.33      621.75    134.53 o 
 -10  18   9      115.45      157.58    152.85 o 
  -9  18   9      178.90      276.36    141.46 o 
  -8  18   9     3396.05     4143.37    247.75 o 
  -7  18   9     6830.31     6602.83    420.39 o 
  -6  18   9       71.08      156.80    144.52 o 
  -5  18   9     1706.29     1848.50    258.90 o 
  -4  18   9       77.07      124.97    175.02 o 
  -3  18   9     6566.59     7424.50    442.24 o 
  -2  18   9     1475.06     1675.64    203.89 o 
  -1  18   9      620.20      732.55    131.50 o 
   0  18   9      966.37      888.31    141.21 o 
   1  18   9      124.99       -8.84    109.61 o 
   2  18   9      130.37       72.85    114.52 o 
   3  18   9       19.67      -79.06    101.52 o 
   4  18   9      113.15      -58.40    116.21 o 
   5  18   9       47.40      178.99    115.59 o 
   6  18   9      363.45      113.81    165.13 o 
   7  18   9      231.75      278.03    147.13 o 
   8  18   9        5.02     -103.75    135.13 o 
   9  18   9      547.98      390.49    155.40 o 
  10  18   9      352.02      181.33    152.67 o 
  11  18   9      155.80       36.73    154.61 o 
 -10  19   9        7.02       65.47    136.22 o 
  -9  19   9     1951.92     2330.14    210.92 o 
  -8  19   9      716.85      502.43    230.62 o 
  -7  19   9     1462.39     1639.95    202.70 o 
  -6  19   9     5029.69     5195.32    467.33 o 
  -5  19   9      181.22      -22.66    193.67 o 
  -4  19   9     3718.56     3730.93    352.88 o 
  -3  19   9      335.29      618.11    239.93 o 
  -2  19   9     2044.74     2031.47    301.10 o 
  -1  19   9     3767.19     4105.14    220.85 o 
   0  19   9       21.32      -40.32    112.91 o 
   1  19   9      895.41     1079.80    156.71 o 
   2  19   9      940.78      638.12    141.15 o 
   3  19   9       26.59      -11.79    109.38 o 
   4  19   9        7.20      -99.94    113.00 o 
   5  19   9       18.97      -31.34    116.19 o 
   6  19   9        0.85       20.73    141.48 o 
   7  19   9     1307.24     1339.41    181.96 o 
   8  19   9     1980.12     2028.28    224.20 o 
   9  19   9      220.01      250.36    225.22 o 
  10  19   9       96.60      122.75    194.15 o 
  -9  20   9      126.44       74.77    154.75 o 
  -8  20   9     1215.46     1358.18    203.51 o 
  -7  20   9     1353.27     1445.57    288.45 o 
  -6  20   9      122.74      240.66    217.29 o 
  -5  20   9      861.11     1059.20    264.25 o 
  -4  20   9      221.76     -154.82    196.18 o 
  -3  20   9      353.02      197.80    225.03 o 
  -2  20   9      199.45      131.20    217.90 o 
  -1  20   9      709.77      778.88    188.44 o 
   0  20   9     3359.01     3265.28    246.34 o 
   1  20   9      502.90      581.93    149.07 o 
   2  20   9       10.78      -16.70    131.64 o 
   3  20   9      137.57      277.12    128.07 o 
   4  20   9      109.86      180.70    128.83 o 
   5  20   9        2.24      -62.78    121.91 o 
   6  20   9      123.84      132.27    148.87 o 
   7  20   9      150.34      305.12    164.62 o 
   8  20   9      243.68      183.24    162.66 o 
  -7  21   9        2.27      -48.73    203.50 o 
  -6  21   9      203.25      285.40    227.81 o 
  -5  21   9      543.05      515.83    244.43 o 
  -4  21   9      619.86      674.52    256.13 o 
  -3  21   9      580.42      469.65    255.97 o 
  -2  21   9      569.89     1111.86    301.12 o 
  -1  21   9      489.16      474.40    192.88 o 
   0  21   9        4.95      -76.88    132.75 o 
   1  21   9      251.73       74.53    143.25 o 
   2  21   9     1335.44     1637.67    186.67 o 
   3  21   9      404.20      454.58    145.95 o 
   4  21   9       33.25       87.89    137.82 o 
   5  21   9       34.00       20.85    152.29 o 
   6  21   9       20.87      -72.89    150.53 o 
   7  21   9       28.08       14.85    160.31 o 
  -5  22   9       18.10        8.69    220.04 o 
  -4  22   9      113.37       41.30    231.45 o 
  -3  22   9      610.67      432.63    274.49 o 
  -2  22   9     1590.67     1532.92    333.27 o 
  -1  22   9      310.48      505.96    274.50 o 
   0  22   9        3.43       79.96    181.48 o 
   1  22   9       38.73      296.14    154.31 o 
   2  22   9      922.34     1080.00    170.50 o 
   3  22   9      993.89     1016.71    165.33 o 
   4  22   9      871.75     1042.62    170.36 o 
   5  22   9       59.94     -113.79    158.17 o 
  -1  23   9        2.71     -226.26    226.26 o 
   0  23   9      317.05      251.37    218.42 o 
 -18   0  10       69.00      -64.47    191.19 o 
 -17   0  10      971.48      884.57    223.17 o 
 -16   0  10     3285.08     2968.60    293.65 o 
 -15   0  10       93.39      -72.15    154.29 o 
 -14   0  10     7595.17     7996.99    401.06 o 
 -13   0  10     2880.25     2495.72    242.42 o 
 -12   0  10     6172.91     6493.52    331.81 o 
 -11   0  10     2926.72     3047.79    248.79 o 
 -10   0  10    19549.77    19703.79    570.56 o 
  -9   0  10    62263.38    62556.76    640.56 o 
  -8   0  10    41216.84    41046.69    402.36 o 
  -7   0  10      112.99      199.60     35.22 o 
  -6   0  10     1837.30     2018.70     74.86 o 
  -5   0  10    28085.82    25597.52    320.21 o 
  -4   0  10    16836.82    15469.81    220.62 o 
  -3   0  10     5898.10     6035.35     98.85 o 
  -2   0  10      308.45      334.74     32.32 o 
  -1   0  10     1730.23     1667.27     57.01 o 
   0   0  10    14861.28    14172.35    171.84 o 
   1   0  10    28972.44    29148.29    321.05 o 
   2   0  10      317.37      178.62     31.84 o 
   3   0  10     8226.14     8773.08    158.52 o 
   4   0  10     3271.46     2870.57     93.54 o 
   5   0  10      746.21      772.34     54.78 o 
   6   0  10     4864.52     4646.04    120.91 o 
   7   0  10     8222.70     8736.37    203.35 o 
   8   0  10     4353.98     4023.74    153.65 o 
   9   0  10       56.97       39.29     75.02 o 
  10   0  10      193.58      178.11     99.11 o 
  11   0  10     1409.15     1347.71    135.06 o 
  12   0  10     6032.34     6050.21    288.69 o 
  13   0  10      406.53      263.67    145.56 o 
  14   0  10     4758.14     5341.65    473.39 o 
  15   0  10       50.17     -150.62    150.62 o 
  16   0  10     3432.43     3512.26    280.12 o 
  17   0  10      705.96      513.09    202.94 o 
 -18   1  10      742.90      563.23    155.79 o 
 -17   1  10     1028.50      992.00    165.76 o 
 -16   1  10       14.07      -65.49    118.39 o 
 -15   1  10     2521.61     2163.69    218.84 o 
 -14   1  10      865.23      932.62    136.45 o 
 -13   1  10     1680.00     1728.76    148.25 o 
 -12   1  10       35.19      142.22     93.71 o 
 -11   1  10     8451.61     8098.28    335.46 o 
 -10   1  10    18160.76    18919.60    238.88 o 
  -9   1  10     1347.16     1295.95     58.60 o 
  -8   1  10     9789.37     9704.27    112.24 o 
  -7   1  10     4197.42     4211.89     62.66 o 
  -6   1  10    15043.98    15469.57    140.27 o 
  -5   1  10    14037.14    13863.55    134.60 o 
  -4   1  10    22384.04    21312.95    175.96 o 
  -3   1  10    15343.00    13847.56    123.35 o 
  -2   1  10     5569.15     5509.07     64.89 o 
  -1   1  10     1242.14     1314.22     35.01 o 
   0   1  10     3067.04     2601.56     49.70 o 
   1   1  10    13163.73    12749.57    118.79 o 
   2   1  10      361.14      326.76     25.97 o 
   3   1  10     2897.10     2979.82     57.24 o 
   4   1  10    10245.33     9725.56    104.40 o 
   5   1  10     7907.09     7049.20     97.86 o 
   6   1  10     9679.50     9566.31    126.98 o 
   7   1  10     8254.08     7714.99    125.99 o 
   8   1  10    10419.18    10082.76    168.11 o 
   9   1  10     2346.53     2184.00    100.27 o 
  10   1  10     9698.51     9810.71    193.38 o 
  11   1  10    14195.20    13790.62    284.12 o 
  12   1  10      339.38      250.77     79.57 o 
  13   1  10     1420.72     1298.95    184.13 o 
  14   1  10       85.62      121.64    107.72 o 
  15   1  10     2317.19     2352.25    170.12 o 
  16   1  10       69.67      129.82    124.96 o 
  17   1  10     1679.17     1940.28    177.71 o 
 -18   2  10       55.31      -77.27    253.95 o 
 -17   2  10      177.70      277.62    141.30 o 
 -16   2  10     1189.56     1062.31    157.17 o 
 -15   2  10     1737.97     1560.84    163.62 o 
 -14   2  10      951.08      745.24    132.52 o 
 -13   2  10        3.51      -30.50     95.59 o 
 -12   2  10       42.00       74.99     88.81 o 
 -11   2  10      192.80      131.52     88.83 o 
 -10   2  10     8222.75     7990.73    146.09 o 
  -9   2  10    15025.96    15479.37    170.20 o 
  -8   2  10      600.99      745.76     44.95 o 
  -7   2  10       98.38      168.41     31.45 o 
  -6   2  10     4625.62     4421.31     71.55 o 
  -5   2  10    83839.39    84613.88    565.66 o 
  -4   2  10    42775.79    40639.16    329.06 o 
  -3   2  10     6755.07     6619.62     92.01 o 
  -2   2  10    24689.68    24571.33    193.53 o 
  -1   2  10     5201.80     6067.12     69.98 o 
   0   2  10     7904.05     7391.72     87.65 o 
   1   2  10    10312.43     9713.66    101.17 o 
   2   2  10    20985.53    22267.59    179.67 o 
   3   2  10    20797.21    19490.13    159.31 o 
   4   2  10    13300.59    13686.86    151.61 o 
   5   2  10    18774.13    18024.86    175.72 o 
   6   2  10     1453.76     1697.13     58.24 o 
   7   2  10     2641.46     2799.20     75.33 o 
   8   2  10     2626.72     2640.91     89.63 o 
   9   2  10     4588.83     4389.91    141.54 o 
  10   2  10     1666.66     1662.94     97.97 o 
  11   2  10     1119.80     1036.76    100.49 o 
  12   2  10     4186.30     4088.47    176.76 o 
  13   2  10     1914.90     2084.07    147.41 o 
  14   2  10        3.16       82.59    103.76 o 
  15   2  10       17.55      -23.04    108.34 o 
  16   2  10      409.30      368.59    132.71 o 
  17   2  10      216.10      353.32    136.48 o 
 -18   3  10       38.58       36.66    141.93 o 
 -17   3  10        6.15      -30.05    133.29 o 
 -16   3  10        1.86      -42.06    117.98 o 
 -15   3  10        1.89        3.71    110.09 o 
 -14   3  10     1708.70     1622.17    150.86 o 
 -13   3  10     7422.98     7215.82    250.98 o 
 -12   3  10     5678.98     5873.63    219.19 o 
 -11   3  10     1204.77     1156.56     82.65 o 
 -10   3  10     3608.40     3840.84     91.23 o 
  -9   3  10     1129.58     1085.43     52.50 o 
  -8   3  10        4.45       -7.36     30.94 o 
  -7   3  10     2613.23     2571.53     60.90 o 
  -6   3  10     4091.62     4491.13     79.58 o 
  -5   3  10    17656.51    18202.47    173.28 o 
  -4   3  10    12017.02    11950.97    120.28 o 
  -3   3  10    20880.18    21568.67    184.28 o 
  -2   3  10    13168.15    12995.16    123.38 o 
  -1   3  10     8305.77     8022.51     92.77 o 
   0   3  10     1252.38     1389.06     38.54 o 
   1   3  10    19615.81    18522.32    156.05 o 
   2   3  10     5341.48     5252.62     73.97 o 
   3   3  10      815.96      964.28     38.46 o 
   4   3  10     1182.55     1324.26     47.49 o 
   5   3  10      879.52      924.21     45.53 o 
   6   3  10    15783.63    15355.46    164.60 o 
   7   3  10     4768.21     4629.25     92.41 o 
   8   3  10       28.99      -17.72     48.67 o 
   9   3  10     1071.88      869.86     81.60 o 
  10   3  10     1311.46     1322.61    121.66 o 
  11   3  10     1797.24     1879.58    118.65 o 
  12   3  10     1968.55     2305.52    147.08 o 
  13   3  10        5.30        8.17     95.60 o 
  14   3  10      923.50      638.41    122.57 o 
  15   3  10      610.19      578.08    129.43 o 
  16   3  10       24.16       78.15    116.38 o 
  17   3  10       74.77     -129.82    129.82 o 
 -18   4  10      484.54      281.03    147.03 o 
 -17   4  10      683.72      571.28    240.58 o 
 -16   4  10     1018.52      928.89    144.05 o 
 -15   4  10     2084.99     1978.04    160.80 o 
 -14   4  10     4211.75     3914.24    210.09 o 
 -13   4  10      839.34      712.34    110.83 o 
 -12   4  10        9.07       -6.37     73.65 o 
 -11   4  10      679.45      723.85     54.62 o 
 -10   4  10     1896.48     1936.38     71.13 o 
  -9   4  10      278.96      343.47     61.94 o 
  -8   4  10      226.35      246.85     48.76 o 
  -7   4  10    10381.45    11207.08    138.32 o 
  -6   4  10     5207.64     4673.88    107.05 o 
  -5   4  10     3572.35     3610.72     64.67 o 
  -4   4  10     7451.84     7196.10     90.71 o 
  -3   4  10        8.79       35.77     26.90 o 
  -2   4  10     9351.10     8646.10    101.36 o 
  -1   4  10        8.45       14.76     26.98 o 
   0   4  10    13997.84    14468.19    127.81 o 
   1   4  10    34629.91    33876.34    262.44 o 
   2   4  10    12943.91    11035.88    117.84 o 
   3   4  10     3478.14     3280.51     62.56 o 
   4   4  10     1217.13     1136.14     44.13 o 
   5   4  10     9657.48     9859.22    119.69 o 
   6   4  10    12736.20    12201.90    156.50 o 
   7   4  10     4572.17     4916.63     96.42 o 
   8   4  10     1850.05     1968.97     83.35 o 
   9   4  10     3340.93     3243.37    131.14 o 
  10   4  10     3209.22     3265.05    135.49 o 
  11   4  10      115.54       -6.54     82.69 o 
  12   4  10     1739.61     1599.30    131.36 o 
  13   4  10     4265.86     4148.59    187.90 o 
  14   4  10     5677.65     5787.56    219.94 o 
  15   4  10     1823.51     2180.83    165.05 o 
  16   4  10      330.31       83.21    122.61 o 
  17   4  10      216.71      101.34    124.71 o 
 -17   5  10      849.25     1047.75    229.50 o 
 -16   5  10      596.09      487.69    124.14 o 
 -15   5  10      720.32      614.80    119.19 o 
 -14   5  10     2080.80     2123.07    330.11 o 
 -13   5  10     5130.63     5125.16    234.82 o 
 -12   5  10     2957.74     3009.49    100.84 o 
 -11   5  10        1.84      -17.39     37.94 o 
 -10   5  10      639.00      589.91     55.70 o 
  -9   5  10     7624.83     7403.41    163.18 o 
  -8   5  10    19075.25    19791.33    270.56 o 
  -7   5  10     1187.95     1344.60     58.13 o 
  -6   5  10    56812.66    58076.65    447.68 o 
  -5   5  10    27996.22    26846.67    242.64 o 
  -4   5  10      465.51      508.48     34.62 o 
  -3   5  10       11.98      -25.46     25.46 o 
  -2   5  10    24354.75    22420.40    215.89 o 
  -1   5  10   127228.73   127152.73    899.32 o 
   0   5  10    39903.77    39878.61    303.58 o 
   1   5  10     9176.88     9004.62    106.05 o 
   2   5  10        0.54       26.50     25.34 o 
   3   5  10     1771.45     1872.02     53.44 o 
   4   5  10     8675.01     7926.23     97.91 o 
   5   5  10     9485.87     8863.62    111.28 o 
   6   5  10     6170.38     5792.72     95.79 o 
   7   5  10     3510.56     3552.76     90.11 o 
   8   5  10     9594.91    10000.22    207.32 o 
   9   5  10     3112.55     2835.10    128.04 o 
  10   5  10      121.68      316.75    168.53 o 
  11   5  10     4482.26     4473.94    176.24 o 
  12   5  10       27.20       87.49     93.68 o 
  13   5  10     1474.13     1508.84    193.11 o 
  14   5  10       56.62      130.62    111.61 o 
  15   5  10     1030.77      972.31    143.20 o 
  16   5  10     1066.14     1198.66    152.06 o 
  17   5  10       87.43      223.69    139.82 o 
 -17   6  10      332.03      394.20    277.82 o 
 -16   6  10      224.59      161.65    251.80 o 
 -15   6  10     1683.44     1893.06    318.21 o 
 -14   6  10     2602.21     2731.19    334.16 o 
 -13   6  10     2371.90     2358.96    300.55 o 
 -12   6  10       24.02      209.35    124.33 o 
 -11   6  10     2134.73     2254.31    167.39 o 
 -10   6  10     1607.29     1840.81    104.86 o 
  -9   6  10    13783.92    13747.04    226.90 o 
  -8   6  10     3091.44     3499.61    120.39 o 
  -7   6  10    41498.25    42105.84    557.25 o 
  -6   6  10    12197.51    11839.31    143.35 o 
  -5   6  10    10314.59     9999.81    152.84 o 
  -4   6  10     3052.43     2931.52     67.79 o 
  -3   6  10     2754.45     2834.45     65.25 o 
  -2   6  10     4035.99     3860.16     83.14 o 
  -1   6  10     1513.09     1545.53     51.51 o 
   0   6  10    30888.96    30236.05    263.13 o 
   1   6  10    36108.84    35707.31    290.23 o 
   2   6  10      598.61      529.39     35.33 o 
   3   6  10     2393.73     2530.02     59.43 o 
   4   6  10     3647.51     3557.75    127.70 o 
   5   6  10     1256.83     1056.99     97.24 o 
   6   6  10     5023.68     5079.02    166.28 o 
   7   6  10     8622.03     7981.10    150.58 o 
   8   6  10      130.05      123.43     71.99 o 
   9   6  10     8680.21     8785.71    207.13 o 
  10   6  10     7913.34     7832.11    282.98 o 
  11   6  10      453.22      138.40     90.78 o 
  12   6  10       36.23      115.78     94.99 o 
  13   6  10      716.21      784.18    117.78 o 
  14   6  10     6474.86     6521.47    234.73 o 
  15   6  10     3400.08     3594.11    196.79 o 
  16   6  10        3.71      -32.45    120.81 o 
  17   6  10        8.53       28.97    129.60 o 
 -17   7  10      245.06      374.35    284.84 o 
 -16   7  10        1.57     -233.61    240.21 o 
 -15   7  10      140.10      208.77    254.47 o 
 -14   7  10      297.22      121.55    227.95 o 
 -13   7  10     7644.88     8031.45    518.49 o 
 -12   7  10    11742.77    12614.91    938.59 o 
 -11   7  10       42.55       87.78     83.20 o 
 -10   7  10     2375.72     2483.18    132.86 o 
  -9   7  10     1116.10     1583.67    261.61 o 
  -8   7  10    18660.26    18583.50    429.00 o 
  -7   7  10     3194.00     3356.74    144.20 o 
  -6   7  10    12230.99    11594.05    145.63 o 
  -5   7  10    13330.87    14126.79    141.96 o 
  -4   7  10     3302.48     3386.55     72.52 o 
  -3   7  10     3920.82     3552.66     69.40 o 
  -2   7  10    27924.01    28461.82    271.20 o 
  -1   7  10    20273.21    20341.36    212.57 o 
   0   7  10     1351.72     1364.73     50.04 o 
   1   7  10       85.55      103.86     27.36 o 
   2   7  10     4305.52     4546.51     81.42 o 
   3   7  10     6919.99     6152.52    132.61 o 
   4   7  10     2122.01     1992.43    106.19 o 
   5   7  10    13731.87    13689.05    204.59 o 
   6   7  10     2959.40     2898.39    105.32 o 
   7   7  10     1053.12     1045.27     79.93 o 
   8   7  10     3472.13     3515.53    161.00 o 
   9   7  10     2783.72     2746.32    135.89 o 
  10   7  10      146.95      -98.43    162.46 o 
  11   7  10       38.76       46.61     94.27 o 
  12   7  10     1270.56     1093.10    121.37 o 
  13   7  10     2270.91     1958.17    148.11 o 
  14   7  10       34.43      229.25    119.04 o 
  15   7  10     3411.12     3695.65    199.93 o 
  16   7  10     1606.09     1772.68    170.37 o 
 -17   8  10      414.60      296.04    295.01 o 
 -16   8  10      109.64      223.39    265.14 o 
 -15   8  10        0.99      112.17    252.06 o 
 -14   8  10     1702.27     1537.33    304.16 o 
 -13   8  10     1313.92     1407.26    250.53 o 
 -12   8  10     1369.68     1501.76    148.04 o 
 -11   8  10     4718.93     4904.99    221.57 o 
 -10   8  10     3174.48     3128.02    169.29 o 
  -9   8  10       19.64      -27.13     82.68 o 
  -8   8  10     1046.21     1360.11    162.88 o 
  -7   8  10    18651.58    17834.70    287.72 o 
  -6   8  10    23026.75    23662.13    291.13 o 
  -5   8  10    10298.70    10961.57    126.85 o 
  -4   8  10    12583.51    11652.44    173.46 o 
  -3   8  10    14442.85    15438.91    161.42 o 
  -2   8  10     1087.41     1286.95     57.09 o 
  -1   8  10    11418.96    11087.76    147.65 o 
   0   8  10     2230.79     2447.76     72.96 o 
   1   8  10     2679.88     3173.99     70.94 o 
   2   8  10      115.46       43.96     34.74 o 
   3   8  10    15828.63    15114.71    233.52 o 
   4   8  10    30565.44    29162.60    334.69 o 
   5   8  10     7806.85     8026.71    293.59 o 
   6   8  10      447.10      452.49    102.81 o 
   7   8  10      173.83      240.42     67.75 o 
   8   8  10     4549.30     4559.29    199.59 o 
   9   8  10      693.26      651.89    128.73 o 
  10   8  10      463.78      470.67    117.64 o 
  11   8  10      326.82      131.94    113.89 o 
  12   8  10       24.84     -105.64    105.64 o 
  13   8  10     1102.12     1112.76    162.61 o 
  14   8  10     2268.03     2257.95    201.30 o 
  15   8  10      205.26      218.33    147.88 o 
  16   8  10      498.76      490.45    171.73 o 
 -16   9  10      756.60     1084.16    337.78 o 
 -15   9  10       51.14      279.21    277.02 o 
 -14   9  10      342.45      144.67    260.33 o 
 -13   9  10      241.28       62.01    250.03 o 
 -12   9  10     2112.34     2303.18    172.65 o 
 -11   9  10      950.87      919.58    163.34 o 
 -10   9  10      664.86      772.31    119.19 o 
  -9   9  10      717.75      810.16    116.96 o 
  -8   9  10      166.05      238.52     91.18 o 
  -7   9  10      268.64      201.63     48.98 o 
  -6   9  10      167.85      190.10     57.35 o 
  -5   9  10        7.90      -39.78     39.78 o 
  -4   9  10      768.85      766.71     47.38 o 
  -3   9  10     1938.01     2157.02     71.42 o 
  -2   9  10    22834.49    22767.01    242.84 o 
  -1   9  10     5456.07     5278.81    111.86 o 
   0   9  10     3945.27     3646.09     89.36 o 
   1   9  10      479.77      511.37     42.86 o 
   2   9  10     6261.68     6240.08     97.13 o 
   3   9  10       58.87       66.91     62.07 o 
   4   9  10    10253.78     9926.70    198.77 o 
   5   9  10    12108.55    12199.88    224.89 o 
   6   9  10     8528.81     8412.62    194.39 o 
   7   9  10       33.25       -8.09     86.09 o 
   8   9  10     2841.10     2772.23    272.88 o 
   9   9  10    15269.90    15589.71    425.59 o 
  10   9  10     7238.35     7453.77    311.73 o 
  11   9  10      201.99      188.79    143.78 o 
  12   9  10        2.32      -43.07    188.84 o 
  13   9  10      725.47      598.87    181.22 o 
  14   9  10      146.60      -72.23    147.77 o 
  15   9  10      156.38      242.21    318.05 o 
  16   9  10      182.78      427.71    283.57 o 
 -16  10  10      546.05      469.05    323.10 o 
 -15  10  10      856.05      900.26    334.70 o 
 -14  10  10     1230.34     1297.59    207.52 o 
 -13  10  10      207.34       36.08    147.52 o 
 -12  10  10       14.21       14.98    143.40 o 
 -11  10  10       44.33       72.32    140.93 o 
 -10  10  10     3335.48     3567.68    207.61 o 
  -9  10  10    14199.88    15250.81    360.91 o 
  -8  10  10    15927.37    16019.20    361.93 o 
  -7  10  10     7250.46     7657.89    139.65 o 
  -6  10  10     3986.08     4083.00    146.78 o 
  -5  10  10     5260.49     5039.23    119.03 o 
  -4  10  10     5965.06     6309.01    147.09 o 
  -3  10  10    24970.16    24415.55    276.31 o 
  -2  10  10     6639.21     6272.74    125.45 o 
  -1  10  10     3777.57     3931.25    100.23 o 
   0  10  10       52.16       66.46     47.75 o 
   1  10  10       23.32       24.11     38.15 o 
   2  10  10     3669.44     3249.74     73.00 o 
   3  10  10    12942.16    13151.62    228.54 o 
   4  10  10     2590.07     2730.13    117.15 o 
   5  10  10       21.72      -64.85     64.85 o 
   6  10  10       21.97       78.56     71.75 o 
   7  10  10     2679.31     2769.97    135.93 o 
   8  10  10     9935.94     8884.65    400.58 o 
   9  10  10     1430.53     1124.41    168.86 o 
  10  10  10     2229.57     2296.78    206.10 o 
  11  10  10     2043.50     1917.84    206.88 o 
  12  10  10      180.45      212.14    148.96 o 
  13  10  10      692.84      601.32    176.72 o 
  14  10  10       75.67      325.47    182.86 o 
  15  10  10       89.15       18.00    260.46 o 
 -16  11  10      382.87      299.27    321.16 o 
 -15  11  10      599.48       88.41    291.87 o 
 -14  11  10        2.41      161.26    178.64 o 
 -13  11  10      471.67      508.88    346.97 o 
 -12  11  10      189.65      122.47    149.76 o 
 -11  11  10     4341.73     4955.55    285.80 o 
 -10  11  10     4513.23     4497.79    359.80 o 
  -9  11  10      540.80      445.43    179.19 o 
  -8  11  10      349.10      331.72     52.10 o 
  -7  11  10      233.09      201.74     55.98 o 
  -6  11  10      762.74      731.02    101.83 o 
  -5  11  10      285.53      318.37    107.13 o 
  -4  11  10       96.34       94.69    101.88 o 
  -3  11  10     4422.18     4597.23    119.60 o 
  -2  11  10     4315.51     4168.60    111.74 o 
  -1  11  10     1484.21     1618.31     97.44 o 
   0  11  10       60.19       -9.31     50.01 o 
   1  11  10       92.03      157.65     70.10 o 
   2  11  10     1515.50     1797.97    100.51 o 
   3  11  10       90.31       44.70     65.35 o 
   4  11  10     6747.23     6505.17    172.29 o 
   5  11  10     8123.35     7461.08    197.75 o 
   6  11  10      267.43      439.53     84.18 o 
   7  11  10       13.31      -53.92     81.55 o 
   8  11  10     4125.48     4054.38    191.70 o 
   9  11  10     5467.09     5292.00    223.28 o 
  10  11  10     4412.86     4600.38    217.59 o 
  11  11  10      725.58      638.88    176.40 o 
  12  11  10       11.40       16.81    158.33 o 
  13  11  10       55.99      235.92    176.42 o 
  14  11  10      116.09      -94.91    178.51 o 
  15  11  10      329.32      643.43    203.14 o 
 -15  12  10      507.32      184.80    313.45 o 
 -14  12  10        2.81     -274.46    274.46 o 
 -13  12  10        5.91       69.38    164.92 o 
 -12  12  10      876.13      884.86    189.74 o 
 -11  12  10      206.77      257.39    154.74 o 
 -10  12  10     3757.33     3600.36    252.09 o 
  -9  12  10     4396.11     4167.68    267.31 o 
  -8  12  10      814.92      969.21    149.77 o 
  -7  12  10      370.90      619.68    188.92 o 
  -6  12  10      121.64      -81.64     81.64 o 
  -5  12  10    13593.18    13900.60    250.81 o 
  -4  12  10    16009.63    15017.42    263.01 o 
  -3  12  10      802.10      822.85     89.55 o 
  -2  12  10     5276.69     5156.06    135.22 o 
  -1  12  10      622.42      460.30    109.82 o 
   0  12  10      240.61      355.34    117.12 o 
   1  12  10      309.84      186.93     77.46 o 
   2  12  10      379.54      370.97    140.59 o 
   3  12  10     9128.63     9338.21    289.09 o 
   4  12  10    13441.43    13071.37    265.01 o 
   5  12  10     2167.92     2115.39    148.39 o 
   6  12  10      450.55      594.47     92.47 o 
   7  12  10      480.69      482.98    111.28 o 
   8  12  10       50.34       66.76    104.00 o 
   9  12  10      342.43      196.05    115.98 o 
  10  12  10     1025.29     1277.01    199.90 o 
  11  12  10      522.78      414.29    134.27 o 
  12  12  10     3748.50     3891.43    224.07 o 
  13  12  10      853.34      808.00    284.66 o 
  14  12  10        3.44     -134.74    134.74 o 
  15  12  10       91.24      156.03    196.20 o 
 -15  13  10      288.29      403.66    322.95 o 
 -14  13  10     1245.83     1026.01    275.16 o 
 -13  13  10      336.78      630.07    189.99 o 
 -12  13  10      514.22      496.71    181.38 o 
 -11  13  10     2412.82     2542.16    240.26 o 
 -10  13  10      797.73     1012.86    207.84 o 
  -9  13  10       23.15       55.40     74.24 o 
  -8  13  10      210.50      171.16     80.24 o 
  -7  13  10      152.81       97.82     73.43 o 
  -6  13  10     5420.60     5571.00    294.80 o 
  -5  13  10      137.13       79.45    122.54 o 
  -4  13  10    15602.41    15706.25    304.51 o 
  -3  13  10    23417.59    23803.70    337.70 o 
  -2  13  10     1585.87     1610.03    138.34 o 
  -1  13  10        0.45       84.86    109.13 o 
   0  13  10     6123.79     5758.61    188.84 o 
   1  13  10     7520.09     7814.39    212.21 o 
   2  13  10     5197.22     4851.21    173.41 o 
   3  13  10     4555.10     4346.87    165.40 o 
   4  13  10     2025.13     2138.41    128.33 o 
   5  13  10      111.42       17.96     78.57 o 
   6  13  10     2055.24     1777.98    126.68 o 
   7  13  10     1956.41     2004.92    154.19 o 
   8  13  10      216.14      141.29    109.49 o 
   9  13  10     1024.46      901.36    140.62 o 
  10  13  10      259.65      195.47    127.52 o 
  11  13  10     2307.50     2493.78    187.10 o 
  12  13  10      482.47      801.52    152.81 o 
  13  13  10      742.97      680.55    159.05 o 
  14  13  10      373.78      482.40    156.93 o 
 -14  14  10      227.57      316.24    197.39 o 
 -13  14  10       42.63      -87.80    290.46 o 
 -12  14  10      314.67      445.57    185.03 o 
 -11  14  10      779.12      769.94    191.85 o 
 -10  14  10       42.46     -109.71    191.36 o 
  -9  14  10      656.06      594.01    107.19 o 
  -8  14  10       97.31       19.41     89.30 o 
  -7  14  10      491.44      229.29    105.90 o 
  -6  14  10       66.62      157.69    123.43 o 
  -5  14  10        8.69      276.05     88.07 o 
  -4  14  10       44.19      -28.10     89.44 o 
  -3  14  10     1094.83     1132.25     99.06 o 
  -2  14  10      180.05      162.67    119.02 o 
  -1  14  10      979.94     1101.18    142.82 o 
   0  14  10     1801.21     1973.71    240.96 o 
   1  14  10    12850.79    12596.27    445.50 o 
   2  14  10    10606.84    10496.64    278.81 o 
   3  14  10       30.73      -43.36     77.72 o 
   4  14  10      520.12      506.18     97.78 o 
   5  14  10     1180.78     1092.17    119.47 o 
   6  14  10     4305.70     4294.39    180.68 o 
   7  14  10      141.34      -20.81    125.34 o 
   8  14  10     1959.53     1565.91    158.82 o 
   9  14  10      557.66      560.37    136.50 o 
  10  14  10        3.71       -7.60    123.11 o 
  11  14  10      577.40      777.78    163.94 o 
  12  14  10     1798.64     1768.38    266.49 o 
  13  14  10     1648.00     1465.81    197.95 o 
 -13  15  10      781.31      586.02    262.12 o 
 -12  15  10       24.06      146.96    225.72 o 
 -11  15  10      252.86      222.00    228.02 o 
 -10  15  10     4296.41     3919.86    185.07 o 
  -9  15  10     2007.66     1969.70    153.27 o 
  -8  15  10       23.93       -3.36    103.23 o 
  -7  15  10      117.85      180.12    108.06 o 
  -6  15  10     1979.82     1972.86    165.05 o 
  -5  15  10     4772.19     5060.51    238.84 o 
  -4  15  10     1574.88     1787.16    528.37 o 
  -3  15  10       65.53       80.10    141.67 o 
  -2  15  10      277.04      305.30     88.64 o 
  -1  15  10     8296.02     8433.00    341.66 o 
   0  15  10    22798.25    23639.18    442.98 o 
   1  15  10    10428.98    10230.31    285.21 o 
   2  15  10      626.96      640.77    129.74 o 
   3  15  10     2519.13     2837.21    148.92 o 
   4  15  10     3627.48     3791.69    172.70 o 
   5  15  10    12479.68    12263.50    313.85 o 
   6  15  10      679.76      673.43    129.03 o 
   7  15  10     3813.72     3708.52    206.05 o 
   8  15  10     1007.36      943.28    147.99 o 
   9  15  10      163.32      127.43    126.45 o 
  10  15  10       90.40        4.39    130.72 o 
  11  15  10        9.03      -87.19    137.81 o 
  12  15  10      140.71      342.89    153.67 o 
  13  15  10       20.59       58.90    152.32 o 
 -13  16  10       92.34      438.05    266.15 o 
 -12  16  10       24.15      193.65    261.40 o 
 -11  16  10      585.95      937.57    282.82 o 
 -10  16  10      155.19      172.21    107.08 o 
  -9  16  10      111.62       35.45    197.84 o 
  -8  16  10      483.02      279.34    124.28 o 
  -7  16  10      356.70      481.93    131.30 o 
  -6  16  10     1855.24     1680.14    170.75 o 
  -5  16  10       12.68       20.85    114.68 o 
  -4  16  10     2318.38     1937.26    238.68 o 
  -3  16  10     1228.39     1092.18    203.06 o 
  -2  16  10      247.42      233.10     96.90 o 
  -1  16  10     2142.21     2145.71    354.73 o 
   0  16  10      469.94      347.17    107.79 o 
   1  16  10     6505.00     6872.29    333.89 o 
   2  16  10     6593.48     6538.92    244.16 o 
   3  16  10      354.86      365.26    105.63 o 
   4  16  10     1980.77     2016.16    146.49 o 
   5  16  10     3866.88     3903.69    186.00 o 
   6  16  10     9044.22     8436.92    256.70 o 
   7  16  10      337.85      231.74    135.21 o 
   8  16  10     1269.44     1106.86    159.38 o 
   9  16  10     1143.57     1098.10    162.09 o 
  10  16  10        8.92       72.88    135.57 o 
  11  16  10       32.24      101.18    149.62 o 
  12  16  10      394.46      327.41    150.67 o 
 -12  17  10      575.34      625.59    302.94 o 
 -11  17  10       31.09     -215.75    215.75 o 
 -10  17  10       84.62       -3.08    129.66 o 
  -9  17  10       46.19       38.78    173.08 o 
  -8  17  10      422.83      223.17    131.39 o 
  -7  17  10      426.31      440.24    141.77 o 
  -6  17  10        2.81       18.94    120.97 o 
  -5  17  10     1114.55      831.81    200.40 o 
  -4  17  10     1509.02     1672.24    236.64 o 
  -3  17  10      339.14       97.11    166.17 o 
  -2  17  10        4.72     -111.78    111.78 o 
  -1  17  10      585.88      466.03    117.00 o 
   0  17  10     2900.64     2878.54    182.11 o 
   1  17  10     1070.94      924.58    139.15 o 
   2  17  10      149.42       93.40    112.13 o 
   3  17  10       99.49      -32.46    100.14 o 
   4  17  10      290.67      339.28    112.91 o 
   5  17  10      233.25      283.71    119.50 o 
   6  17  10     2227.34     2222.50    164.80 o 
   7  17  10     4265.35     4273.22    232.26 o 
   8  17  10      788.67      757.42    155.18 o 
   9  17  10       60.81       63.42    139.23 o 
  10  17  10       15.79      -53.46    139.67 o 
  11  17  10      496.45      440.81    164.60 o 
 -11  18  10      852.58     1048.12    305.64 o 
 -10  18  10      313.65      454.77    219.69 o 
  -9  18  10       22.68      -58.21    124.99 o 
  -8  18  10      355.41      352.98    146.90 o 
  -7  18  10     1627.01     1723.57    197.65 o 
  -6  18  10     2869.49     3174.65    277.99 o 
  -5  18  10     3061.50     3001.72    298.54 o 
  -4  18  10     1664.87     1561.39    245.75 o 
  -3  18  10        3.03       16.89    185.41 o 
  -2  18  10       44.65       92.69    186.86 o 
  -1  18  10      532.09      603.77    130.37 o 
   0  18  10       54.44       -6.05    110.60 o 
   1  18  10      373.02      342.53    123.52 o 
   2  18  10      318.80      255.96    126.41 o 
   3  18  10      467.50      474.15    119.42 o 
   4  18  10     1510.74     1570.47    151.73 o 
   5  18  10     1652.99     2181.37    167.61 o 
   6  18  10      834.15      853.18    160.62 o 
   7  18  10       97.11      150.84    136.38 o 
   8  18  10      224.04      343.30    159.19 o 
   9  18  10        2.92     -121.70    143.38 o 
  10  18  10      400.25       53.77    155.18 o 
 -10  19  10       76.53      -24.81    155.55 o 
  -9  19  10       90.34     -117.01    135.05 o 
  -8  19  10      338.12      436.85    159.54 o 
  -7  19  10      122.20        8.63    192.37 o 
  -6  19  10       42.36       28.29    197.06 o 
  -5  19  10       34.26     -105.00    187.98 o 
  -4  19  10       48.49       27.97    186.19 o 
  -3  19  10      258.52      143.26    205.37 o 
  -2  19  10       72.65        3.41    198.96 o 
  -1  19  10       15.85       97.27    156.02 o 
   0  19  10        3.26       -4.72    122.86 o 
   1  19  10      154.15      211.35    128.91 o 
   2  19  10      118.04       70.68    124.05 o 
   3  19  10      221.53       89.24    117.78 o 
   4  19  10     1188.88     1063.84    143.35 o 
   5  19  10     1516.44     1515.67    160.58 o 
   6  19  10      765.19      887.44    169.31 o 
   7  19  10      309.31      384.64    157.96 o 
   8  19  10     1269.02     1384.66    193.19 o 
   9  19  10     1456.55     1251.57    189.96 o 
  -9  20  10      926.32      792.80    177.00 o 
  -8  20  10     2033.52     1967.93    219.48 o 
  -7  20  10     1593.94     1669.53    274.71 o 
  -6  20  10      287.79      463.55    228.36 o 
  -5  20  10      218.30      422.01    223.75 o 
  -4  20  10     1217.91     1371.88    286.26 o 
  -3  20  10     1946.23     2294.03    317.22 o 
  -2  20  10      858.88      520.89    246.30 o 
  -1  20  10      111.99      -74.66    154.69 o 
   0  20  10      111.82      149.84    133.26 o 
   1  20  10       47.47       97.81    135.88 o 
   2  20  10       24.97     -106.89    126.84 o 
   3  20  10      832.98      992.38    146.67 o 
   4  20  10      743.88      628.43    141.88 o 
   5  20  10       11.48      -70.04    125.14 o 
   6  20  10       14.75      -52.77    170.71 o 
   7  20  10      597.53      636.42    173.85 o 
   8  20  10     2140.21     2418.85    222.51 o 
  -7  21  10       44.81     -157.92    197.86 o 
  -6  21  10       51.35      122.79    220.48 o 
  -5  21  10        0.46      -91.28    212.30 o 
  -4  21  10      281.84      222.68    230.76 o 
  -3  21  10      174.60      103.83    246.98 o 
  -2  21  10     1510.80     1745.76    314.16 o 
  -1  21  10      206.60      396.14    261.05 o 
   0  21  10      507.36      334.27    227.46 o 
   1  21  10       33.41     -127.27    127.27 o 
   2  21  10      787.06      547.91    174.96 o 
   3  21  10      162.73       84.25    132.00 o 
   4  21  10      710.94      586.33    148.49 o 
   5  21  10     1635.98     1455.17    174.90 o 
   6  21  10       98.72       38.11    177.13 o 
  -5  22  10      123.92      364.64    251.32 o 
  -4  22  10      554.33      339.92    249.06 o 
  -3  22  10      754.18      871.05    284.87 o 
  -2  22  10       88.84      -90.63    246.18 o 
  -1  22  10     2138.88     2715.62    370.75 o 
   0  22  10      116.19      154.10    286.19 o 
   1  22  10      994.31     1370.13    249.57 o 
   2  22  10       26.23       44.57    139.14 o 
   3  22  10     2034.14     2111.81    195.55 o 
   4  22  10     3087.60     3848.39    225.63 o 
 -18   1  11       16.99       83.27    140.39 o 
 -17   1  11      146.16      -23.74    133.68 o 
 -16   1  11       19.14       -6.63    121.62 o 
 -15   1  11        2.62      -31.81    111.45 o 
 -14   1  11       17.61       28.44    105.73 o 
 -13   1  11       13.31      -44.54     96.95 o 
 -12   1  11      894.10      857.69    119.77 o 
 -11   1  11     1719.61     1940.64    142.08 o 
 -10   1  11      208.10      224.89     58.05 o 
  -9   1  11     4692.07     4893.83     93.69 o 
  -8   1  11     1146.66     1110.56     50.54 o 
  -7   1  11       97.06      204.69     29.62 o 
  -6   1  11       21.08      -19.64     24.77 o 
  -5   1  11     4500.92     4217.81     80.83 o 
  -4   1  11      102.38       95.94     23.81 o 
  -3   1  11    10918.90    10583.74     99.97 o 
  -2   1  11    26230.54    26991.36    192.57 o 
  -1   1  11     3130.71     3120.79     54.26 o 
   0   1  11       52.59      154.32     23.75 o 
   1   1  11     2891.99     2789.56     55.21 o 
   2   1  11    12138.93    12476.95    118.88 o 
   3   1  11    54959.34    52583.84    347.54 o 
   4   1  11    21552.19    21859.03    179.71 o 
   5   1  11     5551.96     5610.55     84.27 o 
   6   1  11     5236.62     5210.70     99.06 o 
   7   1  11     2514.54     2510.63     82.28 o 
   8   1  11     5197.36     5060.49    126.04 o 
   9   1  11     1028.24      947.45     81.02 o 
  10   1  11     1276.55     1139.59    126.75 o 
  11   1  11       24.94       81.67     75.56 o 
  12   1  11        3.70      -58.63     88.87 o 
  13   1  11      372.05      304.49    107.43 o 
  14   1  11      155.32      172.70    111.17 o 
  15   1  11       54.71        7.73    113.26 o 
  16   1  11      149.35      365.52    133.65 o 
  17   1  11       10.56       -4.91    132.29 o 
 -18   2  11       67.57       29.13    247.33 o 
 -17   2  11      984.27      878.71    221.11 o 
 -16   2  11      261.03      211.95    129.53 o 
 -15   2  11        2.41       71.95    116.22 o 
 -14   2  11       22.86      -58.10    102.39 o 
 -13   2  11     1826.83     1807.59    151.02 o 
 -12   2  11     3849.31     4282.84    199.16 o 
 -11   2  11     1665.67     1573.89    111.66 o 
 -10   2  11      169.69      203.39     60.80 o 
  -9   2  11     2987.28     2752.98     76.99 o 
  -8   2  11     3854.38     4095.77     84.40 o 
  -7   2  11      797.73      793.99     43.74 o 
  -6   2  11     4727.03     4588.07     73.35 o 
  -5   2  11    11497.08    11873.89    140.11 o 
  -4   2  11     1642.55     1713.01     49.35 o 
  -3   2  11        2.53      -12.54     20.73 o 
  -2   2  11     5855.00     6114.12     75.38 o 
  -1   2  11    44554.50    45644.12    296.47 o 
   0   2  11    19904.67    18814.96    165.66 o 
   1   2  11     8562.06     8614.74     97.76 o 
   2   2  11    40047.85    38985.56    271.42 o 
   3   2  11       65.64      130.60     26.59 o 
   4   2  11    42081.46    40632.90    291.11 o 
   5   2  11     6791.21     6739.81     96.29 o 
   6   2  11    20784.00    21137.45    216.95 o 
   7   2  11    21167.69    21844.89    226.08 o 
   8   2  11       29.00      117.78     54.99 o 
   9   2  11      586.21      601.80     69.49 o 
  10   2  11      585.16      620.78     89.24 o 
  11   2  11     1748.33     1876.80    119.40 o 
  12   2  11     2659.12     2498.03    152.26 o 
  13   2  11      550.35      505.84    110.68 o 
  14   2  11      127.54       27.45    129.19 o 
  15   2  11      411.21      421.68    126.85 o 
  16   2  11       48.57      -45.88    122.85 o 
  17   2  11      103.98      -85.32    128.07 o 
 -18   3  11      924.83     1026.28    170.31 o 
 -17   3  11       11.02      -48.58    330.15 o 
 -16   3  11     1749.17     1977.88    418.01 o 
 -15   3  11     2780.28     2631.30    182.77 o 
 -14   3  11        8.24      -71.48    100.99 o 
 -13   3  11      870.62      753.11    134.27 o 
 -12   3  11     1059.48     1143.72    121.92 o 
 -11   3  11     1939.10     1901.58    117.59 o 
 -10   3  11     2263.57     2352.70     77.07 o 
  -9   3  11      513.45      459.54     44.68 o 
  -8   3  11      239.23      200.38     41.42 o 
  -7   3  11     5249.49     4806.62    108.64 o 
  -6   3  11    17886.55    18392.72    182.28 o 
  -5   3  11      942.96      853.20     43.86 o 
  -4   3  11     3611.10     3277.48     69.37 o 
  -3   3  11      605.70      589.15     38.53 o 
  -2   3  11    51199.45    54688.57    382.06 o 
  -1   3  11    48446.61    48516.71    349.05 o 
   0   3  11       93.12      101.15     23.81 o 
   1   3  11     2478.91     1818.73     48.59 o 
   2   3  11    15230.16    13778.73    132.85 o 
   3   3  11    19785.29    17859.42    160.86 o 
   4   3  11     2681.47     2460.60     59.35 o 
   5   3  11    11153.70    11155.75    132.79 o 
   6   3  11       38.49       -4.70     36.65 o 
   7   3  11    31284.23    31550.57    301.22 o 
   8   3  11    12046.05    11460.41    181.46 o 
   9   3  11     1643.28     1500.31     90.98 o 
  10   3  11     2211.78     2084.24    117.48 o 
  11   3  11       60.50       48.04    104.00 o 
  12   3  11     4931.01     5216.50    263.13 o 
  13   3  11     1488.18     1472.69    175.50 o 
  14   3  11       69.53      185.10    114.30 o 
  15   3  11       40.22       25.05    110.62 o 
  16   3  11        3.21       73.50    122.43 o 
  17   3  11       20.82       32.37    162.03 o 
 -17   4  11     3046.77     3265.36    476.18 o 
 -16   4  11     1424.77     1633.51    161.24 o 
 -15   4  11      835.35      786.70    131.03 o 
 -14   4  11      879.28      824.05    125.15 o 
 -13   4  11      417.24      480.65    110.04 o 
 -12   4  11      167.71      191.22     83.00 o 
 -11   4  11      145.34       94.55     48.48 o 
 -10   4  11     1290.53     1431.78     60.68 o 
  -9   4  11      145.11      357.90     92.53 o 
  -8   4  11     3884.06     4050.34    109.89 o 
  -7   4  11     1986.41     1923.22     65.35 o 
  -6   4  11     1530.66     1485.20     50.16 o 
  -5   4  11    19875.62    20156.03    178.72 o 
  -4   4  11    19304.60    18547.43    178.67 o 
  -3   4  11    11860.62    12048.58    135.36 o 
  -2   4  11    16367.73    14768.79    140.71 o 
  -1   4  11     7890.72     7024.21     88.04 o 
   0   4  11    20464.36    19793.36    162.59 o 
   1   4  11      167.91      165.79     30.15 o 
   2   4  11     1715.07     1450.13     46.62 o 
   3   4  11      152.74       59.77     33.10 o 
   4   4  11     2588.59     2506.85     62.67 o 
   5   4  11      434.60      446.32     39.92 o 
   6   4  11     5029.96     4962.22     91.97 o 
   7   4  11     2027.50     2174.42     73.26 o 
   8   4  11     3625.01     3418.96    116.26 o 
   9   4  11     3167.00     2982.60    129.59 o 
  10   4  11     4080.33     4146.21    155.71 o 
  11   4  11     6645.45     7381.47    221.27 o 
  12   4  11      333.45      294.48    102.42 o 
  13   4  11     1295.46     1473.37    138.02 o 
  14   4  11       77.15      175.76    109.78 o 
  15   4  11      761.79      828.22    140.52 o 
  16   4  11      358.70      338.13    134.33 o 
  17   4  11      253.33      336.25    140.20 o 
 -17   5  11       76.82      -56.81    112.11 o 
 -16   5  11      608.58      630.43    123.75 o 
 -15   5  11      143.62      114.02    102.31 o 
 -14   5  11      754.28      691.54    109.37 o 
 -13   5  11       82.13      -78.20     78.20 o 
 -12   5  11     1487.37     1445.05     84.65 o 
 -11   5  11       56.68       42.56     60.91 o 
 -10   5  11      129.15      208.74     69.51 o 
  -9   5  11      348.21      498.46     89.90 o 
  -8   5  11      954.72     1056.37     47.23 o 
  -7   5  11      527.64      525.08     40.39 o 
  -6   5  11     5204.66     5481.09     86.93 o 
  -5   5  11       99.12       58.41     28.72 o 
  -4   5  11      662.46      664.06     40.18 o 
  -3   5  11    10649.93     9572.95    104.35 o 
  -2   5  11     1801.17     1519.11     48.09 o 
  -1   5  11    24049.12    25010.88    215.57 o 
   0   5  11     2315.01     2287.80     55.28 o 
   1   5  11    10317.16    10720.33    121.70 o 
   2   5  11     5520.44     5845.69     95.34 o 
   3   5  11    10943.03    10852.51    123.67 o 
   4   5  11       51.56       46.36     33.69 o 
   5   5  11     3545.60     3571.31     70.85 o 
   6   5  11     1486.29     1233.24     55.10 o 
   7   5  11       22.93       25.88     40.31 o 
   8   5  11      224.99      360.33     79.30 o 
   9   5  11     1616.72     1859.48    115.55 o 
  10   5  11     2668.84     3080.28    301.76 o 
  11   5  11     1000.96     1103.07    119.27 o 
  12   5  11      967.58      872.95    115.55 o 
  13   5  11      328.84      308.45    112.82 o 
  14   5  11      386.08      435.28    123.78 o 
  15   5  11      248.15      274.23    127.98 o 
  16   5  11      298.71      188.50    131.92 o 
  17   5  11        0.70       52.85    131.15 o 
 -17   6  11      103.74     -127.42    253.93 o 
 -16   6  11      853.28     1121.60    304.02 o 
 -15   6  11      256.79      113.84    231.30 o 
 -14   6  11      406.38      553.73    227.50 o 
 -13   6  11     1028.23     1165.77    269.01 o 
 -12   6  11      303.29      402.22    129.53 o 
 -11   6  11     8983.82     9346.10    573.45 o 
 -10   6  11     6146.67     6494.87    174.07 o 
  -9   6  11      193.76      229.46     71.20 o 
  -8   6  11      666.54      638.57     92.20 o 
  -7   6  11     2862.72     3209.47    135.04 o 
  -6   6  11    17724.83    16849.70    203.44 o 
  -5   6  11     4305.49     4206.73    102.53 o 
  -4   6  11     1817.14     1929.10    108.95 o 
  -3   6  11     1617.99     1364.28     44.75 o 
  -2   6  11      674.18      710.89     41.30 o 
  -1   6  11      106.10      158.76     31.60 o 
   0   6  11     1518.08     1792.19     53.61 o 
   1   6  11     5081.93     5158.33     82.20 o 
   2   6  11     4151.29     4171.30     82.99 o 
   3   6  11      202.78      226.53     43.97 o 
   4   6  11     6188.88     5489.62     91.95 o 
   5   6  11     2886.18     2872.61    100.52 o 
   6   6  11        6.44       -1.24     38.28 o 
   7   6  11      212.64      190.48     56.56 o 
   8   6  11      507.04      422.90     79.80 o 
   9   6  11      274.36      226.94     81.82 o 
  10   6  11      103.97      109.18    106.48 o 
  11   6  11      559.33      637.28    106.13 o 
  12   6  11     1632.57     1552.62    133.40 o 
  13   6  11       80.46      -24.67    104.03 o 
  14   6  11      629.32      835.66    136.26 o 
  15   6  11       17.06      267.94    125.77 o 
  16   6  11      771.19      655.19    148.68 o 
 -17   7  11       28.73      -94.51    253.47 o 
 -16   7  11      783.44      975.12    299.58 o 
 -15   7  11     2741.05     2718.55    368.88 o 
 -14   7  11      485.06      321.17    249.97 o 
 -13   7  11      147.46      128.39    226.59 o 
 -12   7  11     1457.32     1394.44    144.05 o 
 -11   7  11     1048.55     1062.85    134.40 o 
 -10   7  11     2818.48     2999.47    144.77 o 
  -9   7  11      454.23      476.86     87.59 o 
  -8   7  11     3014.71     3281.92    154.97 o 
  -7   7  11    13981.56    13828.91    179.14 o 
  -6   7  11      897.05      922.82     72.38 o 
  -5   7  11     1419.64     1654.31     79.83 o 
  -4   7  11     1991.98     2132.80     67.60 o 
  -3   7  11      574.16      704.84     40.73 o 
  -2   7  11     2605.00     2434.43     68.90 o 
  -1   7  11    10911.38    11072.72    137.40 o 
   0   7  11      787.62      885.59     44.92 o 
   1   7  11       94.11       13.10     27.52 o 
   2   7  11     5738.69     5416.86     90.83 o 
   3   7  11     1347.43     1219.13     52.35 o 
   4   7  11      473.27      573.08     61.52 o 
   5   7  11     6371.98     5980.91    139.77 o 
   6   7  11     2202.08     2408.28    100.57 o 
   7   7  11     5512.28     5622.05    145.92 o 
   8   7  11     4089.45     4279.66    178.85 o 
   9   7  11      694.25      927.71    132.25 o 
  10   7  11        6.64       34.81     85.67 o 
  11   7  11       87.29      224.58     96.07 o 
  12   7  11     1247.26     1115.69    155.41 o 
  13   7  11     1068.35      983.49    132.47 o 
  14   7  11       40.62      179.18    119.82 o 
  15   7  11      494.49      622.71    138.53 o 
  16   7  11      470.42      386.95    138.54 o 
 -17   8  11      228.46      379.54    305.30 o 
 -16   8  11      423.23      274.37    285.24 o 
 -15   8  11       81.68      -53.31    227.37 o 
 -14   8  11       47.45     -147.49    225.49 o 
 -13   8  11      524.63      270.92    243.48 o 
 -12   8  11     1024.34      958.92    138.26 o 
 -11   8  11     1276.54     1343.22    311.33 o 
 -10   8  11      927.18      885.09    106.67 o 
  -9   8  11      499.26      434.23    105.83 o 
  -8   8  11     1387.11     1575.90    117.34 o 
  -7   8  11    13281.18    12674.78    174.14 o 
  -6   8  11    22366.70    21965.33    257.97 o 
  -5   8  11      796.03      923.49     91.28 o 
  -4   8  11      688.15      681.20     48.93 o 
  -3   8  11        5.38        6.36     29.41 o 
  -2   8  11     2108.46     2062.40     78.62 o 
  -1   8  11    19093.08    19512.58    214.99 o 
   0   8  11    15235.84    15006.91    169.36 o 
   1   8  11     6968.68     6333.93     97.78 o 
   2   8  11    12796.98    13164.52    157.83 o 
   3   8  11     1364.71     1642.18     89.72 o 
   4   8  11     4117.67     3996.17    130.12 o 
   5   8  11      655.42      671.95     80.00 o 
   6   8  11     3055.52     3092.21    124.61 o 
   7   8  11     9243.32     9023.72    208.22 o 
   8   8  11      618.53      549.97    135.79 o 
   9   8  11     1674.92     1776.06    164.87 o 
  10   8  11       96.30     -102.28    193.43 o 
  11   8  11      659.83     1049.47    307.89 o 
  12   8  11     1667.67     1396.13    187.03 o 
  13   8  11      229.98      148.55    194.93 o 
  14   8  11       11.07      104.74    137.34 o 
  15   8  11       25.06      169.14    188.76 o 
  16   8  11       38.29      550.17    200.24 o 
 -16   9  11      393.55      178.84    296.13 o 
 -15   9  11       39.63     -172.75    242.46 o 
 -14   9  11      808.56      682.69    277.34 o 
 -13   9  11       86.89      -59.95    187.25 o 
 -12   9  11      552.92      474.16    129.11 o 
 -11   9  11      336.35      275.94    118.03 o 
 -10   9  11       14.47      -62.31    112.12 o 
  -9   9  11      268.95      353.35    117.98 o 
  -8   9  11     1182.26     1408.56    130.09 o 
  -7   9  11      719.00      740.02     54.16 o 
  -6   9  11      856.84      618.42     57.53 o 
  -5   9  11       70.21       24.97     56.92 o 
  -4   9  11      226.37      136.51     52.14 o 
  -3   9  11     3331.94     3364.38     84.26 o 
  -2   9  11     9270.74     9067.97    145.04 o 
  -1   9  11     1883.28     2026.69     76.46 o 
   0   9  11    18980.68    18713.79    208.59 o 
   1   9  11     8550.36     9197.59    130.84 o 
   2   9  11     3130.91     3607.02     86.34 o 
   3   9  11    31514.16    30227.06    379.56 o 
   4   9  11     1929.50     2060.77    173.87 o 
   5   9  11    13592.15    12743.25    281.88 o 
   6   9  11     7850.97     7994.86    170.51 o 
   7   9  11     5582.46     5626.40    260.98 o 
   8   9  11    10064.65     9852.29    326.91 o 
   9   9  11     1548.66     1633.84    182.93 o 
  10   9  11       18.31      106.11    211.06 o 
  11   9  11      166.36     -138.96    138.96 o 
  12   9  11      219.64      111.11    155.40 o 
  13   9  11      326.44      378.93    259.62 o 
  14   9  11       38.20      271.19    177.41 o 
  15   9  11      193.18      146.72    293.79 o 
  16   9  11        9.66      221.00    190.89 o 
 -16  10  11       65.66      101.17    295.79 o 
 -15  10  11      811.44      482.87    316.01 o 
 -14  10  11      378.26      182.77    280.13 o 
 -13  10  11        0.73     -134.95    134.95 o 
 -12  10  11        0.45      -50.47    117.27 o 
 -11  10  11      510.00      382.81    150.32 o 
 -10  10  11      850.28      957.75    164.53 o 
  -9  10  11       91.17      296.24    288.43 o 
  -8  10  11      339.17      208.34    224.83 o 
  -7  10  11     1002.06     1004.60     64.03 o 
  -6  10  11      511.93      482.16     64.22 o 
  -5  10  11     3629.92     3697.48    108.26 o 
  -4  10  11      337.21      351.16     60.52 o 
  -3  10  11     1369.78     1494.10     71.94 o 
  -2  10  11        1.36      -51.47     69.29 o 
  -1  10  11     2433.91     2589.39     88.08 o 
   0  10  11     4932.06     4878.36    116.81 o 
   1  10  11     1532.51     1708.70     68.96 o 
   2  10  11    12500.76    12197.57    218.04 o 
   3  10  11     1323.00     1242.82     91.29 o 
   4  10  11     4177.96     4289.11    143.68 o 
   5  10  11      731.47      773.15    148.69 o 
   6  10  11     7427.48     7188.69    200.34 o 
   7  10  11     2345.40     2359.31    132.07 o 
   8  10  11      715.77      615.16    142.02 o 
   9  10  11      752.10     1130.03    175.09 o 
  10  10  11       74.41        6.10    146.92 o 
  11  10  11      135.24      104.53    150.80 o 
  12  10  11      322.68      433.01    172.25 o 
  13  10  11      905.74      680.29    266.08 o 
  14  10  11      258.66      540.44    194.64 o 
  15  10  11       25.24       -7.45    181.62 o 
 -15  11  11       57.88     -179.19    263.88 o 
 -14  11  11      363.88      317.54    278.08 o 
 -13  11  11      423.38      282.61    200.62 o 
 -12  11  11       64.52      -64.10    294.42 o 
 -11  11  11        3.71     -130.65    130.65 o 
 -10  11  11     1984.32     1732.29    191.30 o 
  -9  11  11      210.33      440.30    197.52 o 
  -8  11  11     3191.22     3345.09    102.57 o 
  -7  11  11       42.10      -26.67     50.14 o 
  -6  11  11     8089.17     8320.71    185.86 o 
  -5  11  11     2453.27     2562.75    114.71 o 
  -4  11  11    18711.22    18245.81    394.97 o 
  -3  11  11    13430.75    13670.13    198.42 o 
  -2  11  11     4984.92     4756.86    118.00 o 
  -1  11  11      155.24       76.91     85.34 o 
   0  11  11       10.92       63.50     55.37 o 
   1  11  11     9964.87    10098.74    252.71 o 
   2  11  11     6633.26     6597.18    179.13 o 
   3  11  11      286.59      400.16     76.27 o 
   4  11  11     2210.50     2036.31    113.08 o 
   5  11  11     2583.37     2571.20    132.87 o 
   6  11  11        6.25        7.12     73.13 o 
   7  11  11      936.94      989.41    126.17 o 
   8  11  11      593.99      664.89    119.11 o 
   9  11  11     5146.50     5174.88    222.31 o 
  10  11  11      311.62      503.30    127.16 o 
  11  11  11     1264.22     1349.30    260.95 o 
  12  11  11     1115.90     1247.10    205.64 o 
  13  11  11       18.44      -34.55    159.83 o 
  14  11  11      703.82      937.00    215.58 o 
  15  11  11      129.99      126.12    194.13 o 
 -15  12  11     1233.05     1190.02    364.41 o 
 -14  12  11      480.38      467.41    186.06 o 
 -13  12  11      142.27       -2.22    156.75 o 
 -12  12  11     1139.15     1073.33    199.33 o 
 -11  12  11     4296.91     4810.57    313.62 o 
 -10  12  11     1174.02     1075.16    181.02 o 
  -9  12  11     1058.01     1028.30    168.83 o 
  -8  12  11       21.66      106.91     89.22 o 
  -7  12  11    11033.56    11194.91    338.43 o 
  -6  12  11     5298.17     5390.43    245.33 o 
  -5  12  11     4262.07     4124.06    212.07 o 
  -4  12  11     7024.52     7348.49    210.47 o 
  -3  12  11      166.50      -54.18    106.18 o 
  -2  12  11    10914.08    10725.80    191.61 o 
  -1  12  11     3965.10     4035.85    181.04 o 
   0  12  11       31.67      138.76     86.97 o 
   1  12  11       89.55       75.35     89.26 o 
   2  12  11      139.31      142.25     75.72 o 
   3  12  11      975.81     1354.84    168.81 o 
   4  12  11      752.59      865.91     97.45 o 
   5  12  11     2016.98     2135.88    127.37 o 
   6  12  11     1061.93     1083.29    109.82 o 
   7  12  11     2037.70     2169.22    213.10 o 
   8  12  11     4297.69     4410.49    210.27 o 
   9  12  11      129.30      196.14    118.60 o 
  10  12  11      604.56      466.57    182.11 o 
  11  12  11        4.87      -17.94    123.02 o 
  12  12  11     3713.22     3629.46    224.22 o 
  13  12  11     2178.07     2256.09    199.07 o 
  14  12  11       61.27      -18.16    144.91 o 
 -14  13  11     1393.87     1504.22    238.41 o 
 -13  13  11      146.10      180.37    169.46 o 
 -12  13  11     1337.87     1958.72    227.89 o 
 -11  13  11      335.43      501.94    177.41 o 
 -10  13  11     5451.84     5830.98    322.55 o 
  -9  13  11     1821.72     1886.34    201.22 o 
  -8  13  11      896.63      886.61    101.80 o 
  -7  13  11     3481.35     3784.61    281.78 o 
  -6  13  11      216.23       47.02     84.46 o 
  -5  13  11     4728.47     4993.59    172.87 o 
  -4  13  11      401.07      294.73    114.18 o 
  -3  13  11     5648.87     5791.94    173.05 o 
  -2  13  11     2731.40     2898.40    120.93 o 
  -1  13  11     1790.79     1732.14    113.43 o 
   0  13  11     1678.81     1419.51    109.17 o 
   1  13  11     2526.47     2664.55    138.67 o 
   2  13  11     3814.80     3763.51    155.06 o 
   3  13  11     2269.85     2214.62    129.93 o 
   4  13  11      410.33      291.46     92.84 o 
   5  13  11      317.26      319.59     92.36 o 
   6  13  11      118.90      151.20     89.75 o 
   7  13  11      326.79      363.78    117.77 o 
   8  13  11      419.11      375.40    119.91 o 
   9  13  11      113.05      198.19    120.99 o 
  10  13  11       90.66       16.71    119.86 o 
  11  13  11     1133.21     1255.12    167.60 o 
  12  13  11       16.87       63.86    202.40 o 
  13  13  11     1429.78     1290.90    184.31 o 
  14  13  11      224.51       60.24    144.41 o 
 -14  14  11      277.32      616.28    378.54 o 
 -13  14  11      542.42      547.90    199.73 o 
 -12  14  11      477.16      478.12    184.43 o 
 -11  14  11     3573.49     4132.08    294.91 o 
 -10  14  11      504.58      240.91    217.37 o 
  -9  14  11      256.79      273.82     95.67 o 
  -8  14  11     1482.74     1255.57    132.58 o 
  -7  14  11       35.44       33.31    170.44 o 
  -6  14  11     3277.56     3519.97    366.21 o 
  -5  14  11     2200.96     2585.14    322.09 o 
  -4  14  11      552.20      767.65    213.28 o 
  -3  14  11     1946.03     2171.58    179.53 o 
  -2  14  11        4.04      -15.66    111.40 o 
  -1  14  11      103.82      264.59     78.48 o 
   0  14  11      153.66      290.70     89.45 o 
   1  14  11     1746.05     1689.62    134.02 o 
   2  14  11     1626.34     1645.32    179.42 o 
   3  14  11        0.60      -18.39     85.73 o 
   4  14  11       59.91      129.11     90.43 o 
   5  14  11      296.15      337.73    121.81 o 
   6  14  11      114.26      131.30     99.04 o 
   7  14  11      299.45      198.48    120.63 o 
   8  14  11      765.69      695.01    207.97 o 
   9  14  11      325.93      196.23    124.82 o 
  10  14  11       15.38       48.26    121.60 o 
  11  14  11      303.75      428.46    144.06 o 
  12  14  11     1908.09     1870.49    207.22 o 
  13  14  11      173.44      123.24    148.56 o 
 -13  15  11       25.06      391.99    254.32 o 
 -12  15  11        5.49     -203.32    203.32 o 
 -11  15  11      120.93       71.94    220.78 o 
 -10  15  11      542.99      687.56    253.53 o 
  -9  15  11     1441.78     1454.29    140.89 o 
  -8  15  11       54.81      160.76    105.93 o 
  -7  15  11      256.07      160.52    107.71 o 
  -6  15  11       61.93       80.12    106.85 o 
  -5  15  11      931.77     1031.68    181.83 o 
  -4  15  11      442.92      504.07    159.98 o 
  -3  15  11      946.19     1017.84    197.99 o 
  -2  15  11     1687.57     1680.29    170.71 o 
  -1  15  11      392.37      511.98    103.91 o 
   0  15  11       52.17       79.75     97.08 o 
   1  15  11      137.64       21.98    259.20 o 
   2  15  11       83.04      207.66     94.37 o 
   3  15  11      201.73      151.51     93.17 o 
   4  15  11       10.78      200.23     95.17 o 
   5  15  11     1330.86     1657.34    142.01 o 
   6  15  11      676.87      588.81    118.66 o 
   7  15  11       77.36      -86.24    121.02 o 
   8  15  11       50.99      -41.12    118.06 o 
   9  15  11      349.38       67.58    128.62 o 
  10  15  11      782.32      725.78    153.89 o 
  11  15  11     1002.24     1086.35    173.43 o 
  12  15  11       10.32      134.38    150.78 o 
  13  15  11      107.42       51.41    149.89 o 
 -12  16  11      147.11      197.60    244.71 o 
 -11  16  11     1140.19     1000.44    276.48 o 
 -10  16  11      909.48      551.25    253.83 o 
  -9  16  11       70.99        3.40    146.47 o 
  -8  16  11       47.52      162.02    115.14 o 
  -7  16  11      367.73      466.91    151.90 o 
  -6  16  11     2610.11     2779.30    301.45 o 
  -5  16  11     1837.91     2092.70    231.85 o 
  -4  16  11     1883.65     1526.30    226.08 o 
  -3  16  11     1176.69     1375.01    219.87 o 
  -2  16  11      379.22      417.42    127.54 o 
  -1  16  11      609.43      549.74    111.38 o 
   0  16  11      853.28      875.57    127.22 o 
   1  16  11      879.36      975.82    173.41 o 
   2  16  11     1418.32     1579.10    170.03 o 
   3  16  11      990.04      924.62    122.30 o 
   4  16  11     3810.26     3864.89    180.38 o 
   5  16  11     3086.22     3443.66    183.05 o 
   6  16  11        0.77      119.87    110.85 o 
   7  16  11      227.22      148.25    130.84 o 
   8  16  11       29.84      -27.35    130.32 o 
   9  16  11      568.53      430.09    147.87 o 
  10  16  11      266.69      118.86    142.97 o 
  11  16  11       18.54      -50.49    172.19 o 
  12  16  11       78.96      269.74    164.27 o 
 -12  17  11     1567.97     1441.23    333.57 o 
 -11  17  11      251.70       81.57    244.96 o 
 -10  17  11      295.43      476.08    120.94 o 
  -9  17  11       77.60        8.09    116.95 o 
  -8  17  11     1008.21     1112.34    217.72 o 
  -7  17  11     1582.04     1651.76    438.57 o 
  -6  17  11      161.84      260.18    171.74 o 
  -5  17  11      407.54      436.94    186.32 o 
  -4  17  11        0.69      111.21    172.78 o 
  -3  17  11     1018.50      877.68    210.86 o 
  -2  17  11        1.32      -88.95    163.33 o 
  -1  17  11      627.08      573.46    117.80 o 
   0  17  11      438.13      383.17    118.19 o 
   1  17  11     2393.71     2416.06    242.28 o 
   2  17  11       31.27       14.08    107.36 o 
   3  17  11      160.50      119.00    105.92 o 
   4  17  11      758.15      754.06    126.50 o 
   5  17  11     3201.73     2968.18    177.90 o 
   6  17  11     2451.28     2504.42    215.99 o 
   7  17  11     1481.58     1910.26    184.87 o 
   8  17  11      553.56      388.91    152.42 o 
   9  17  11     1035.84      978.76    173.28 o 
  10  17  11      775.65      791.54    168.16 o 
  11  17  11        3.93        3.51    153.82 o 
 -11  18  11     1376.35     1233.71    316.86 o 
 -10  18  11       89.99       13.80    120.95 o 
  -9  18  11       95.34      -93.82    167.42 o 
  -8  18  11      201.23      257.34    245.22 o 
  -7  18  11     3732.05     4074.26    270.77 o 
  -6  18  11     5366.12     5480.86    370.37 o 
  -5  18  11       14.34       26.00    180.76 o 
  -4  18  11      833.88     1248.64    235.92 o 
  -3  18  11      259.27      119.57    183.29 o 
  -2  18  11     3974.01     3522.72    341.63 o 
  -1  18  11     1094.18     1228.69    191.29 o 
   0  18  11      168.87      135.71    184.23 o 
   1  18  11      507.67      491.15    134.46 o 
   2  18  11       15.02      -54.67    104.54 o 
   3  18  11      114.56      120.36    111.42 o 
   4  18  11       28.01       14.93    129.04 o 
   5  18  11       47.66       48.09    133.02 o 
   6  18  11      293.25      394.31    154.77 o 
   7  18  11     1294.02     1256.06    206.48 o 
   8  18  11     1336.54     1488.53    183.12 o 
   9  18  11       17.20       34.19    150.34 o 
  10  18  11      535.68      774.66    174.64 o 
 -10  19  11      409.38      439.58    356.91 o 
  -9  19  11       80.59      133.25    144.46 o 
  -8  19  11     2880.36     3129.09    340.15 o 
  -7  19  11      785.06      870.04    227.21 o 
  -6  19  11     1480.11     1401.59    252.33 o 
  -5  19  11     3292.83     3584.12    324.86 o 
  -4  19  11      165.35      184.89    209.79 o 
  -3  19  11     2447.13     2512.80    312.05 o 
  -2  19  11      110.65      233.09    211.98 o 
  -1  19  11     1062.60      868.96    190.68 o 
   0  19  11     2783.80     2882.63    196.25 o 
   1  19  11      357.17      299.73    133.14 o 
   2  19  11      505.99      505.75    127.80 o 
   3  19  11      425.17      333.37    123.86 o 
   4  19  11       68.03       65.93    167.62 o 
   5  19  11        0.39      -93.78    117.53 o 
   6  19  11      202.75      175.34    168.31 o 
   7  19  11       45.59        5.58    147.68 o 
   8  19  11     1292.47     1119.64    240.42 o 
   9  19  11     1804.90     2098.30    217.72 o 
  -8  20  11      274.35       80.21    193.43 o 
  -7  20  11     1314.52     1388.26    259.38 o 
  -6  20  11     1145.17     1106.31    256.15 o 
  -5  20  11       17.73      257.23    212.22 o 
  -4  20  11      352.97      285.48    228.84 o 
  -3  20  11        4.75      -64.25    205.79 o 
  -2  20  11      364.99      310.87    240.58 o 
  -1  20  11      146.53      216.88    238.06 o 
   0  20  11       24.12        8.85    159.64 o 
   1  20  11      683.82      449.81    146.63 o 
   2  20  11      187.28      121.36    124.65 o 
   3  20  11      278.03      286.56    131.60 o 
   4  20  11      309.12      320.28    137.12 o 
   5  20  11       15.59       17.89    129.20 o 
   6  20  11        0.68     -142.25    151.40 o 
   7  20  11      392.19      170.47    164.23 o 
   8  20  11      213.63      381.44    169.16 o 
  -7  21  11      509.91      309.57    218.70 o 
  -6  21  11        0.63      -57.14    210.29 o 
  -5  21  11      332.72      163.38    225.57 o 
  -4  21  11      434.96      678.32    255.50 o 
  -3  21  11      706.89      298.02    252.29 o 
  -2  21  11      876.35      698.87    275.55 o 
  -1  21  11      573.80      652.71    280.66 o 
   0  21  11      215.72      293.85    189.12 o 
   1  21  11      312.23      226.59    188.00 o 
   2  21  11     1228.92     1219.68    161.07 o 
   3  21  11     1540.33     1490.43    174.56 o 
   4  21  11      209.84      295.93    142.61 o 
   5  21  11        5.78      -79.58    136.79 o 
   6  21  11       11.82     -152.57    152.57 o 
  -4  22  11       98.21      183.58    250.70 o 
  -3  22  11       17.47     -225.10    225.10 o 
  -2  22  11      146.14      -46.68    249.22 o 
  -1  22  11      459.75      469.63    285.83 o 
   0  22  11       50.02      123.11    252.40 o 
   1  22  11        1.41      155.86    341.20 o 
   2  22  11        1.51       23.01    139.71 o 
   3  22  11      342.56      529.86    159.47 o 
 -18   0  12      264.33      366.52    221.28 o 
 -17   0  12        0.40     -180.61    180.61 o 
 -16   0  12     1136.76      942.54    223.47 o 
 -15   0  12     4139.25     4855.51    351.22 o 
 -14   0  12      125.34      130.38    160.28 o 
 -13   0  12    10364.96    10898.51    460.05 o 
 -12   0  12      604.12      664.95    161.73 o 
 -11   0  12     9441.39     9801.80    416.20 o 
 -10   0  12    14110.52    14128.02    348.87 o 
  -9   0  12    12832.30    12380.31    255.26 o 
  -8   0  12    56196.52    55151.23    687.40 o 
  -7   0  12    16924.26    16164.14    290.93 o 
  -6   0  12      764.91      931.37     60.52 o 
  -5   0  12      104.19      115.77     59.71 o 
  -4   0  12    25599.11    25985.68    278.52 o 
  -3   0  12    61759.11    58585.04    509.57 o 
  -2   0  12    24543.28    24683.09    267.66 o 
  -1   0  12     1927.00     1913.62     67.72 o 
   0   0  12    23695.78    23809.31    263.10 o 
   1   0  12       26.26      -35.72     35.72 o 
   2   0  12     6156.76     6355.73    117.33 o 
   3   0  12     1049.85      855.27     58.67 o 
   4   0  12      165.72      273.60     44.77 o 
   5   0  12     8196.75     8247.53    166.35 o 
   6   0  12    21663.94    21102.45    264.96 o 
   7   0  12    24166.59    24440.62    384.04 o 
   8   0  12    16782.86    15495.41    297.43 o 
   9   0  12     3119.97     3156.38    147.89 o 
  10   0  12     4861.61     5164.67    212.99 o 
  11   0  12     5745.50     6160.39    417.58 o 
  12   0  12      678.80      563.32    152.73 o 
  13   0  12      679.20      562.34    169.33 o 
  14   0  12     1799.99     1377.19    213.89 o 
  15   0  12     2438.08     2773.88    256.63 o 
  16   0  12       66.36     -108.24    173.83 o 
  17   0  12     1981.62     1877.88    714.77 o 
 -18   1  12      830.11      891.06    170.33 o 
 -17   1  12     2452.15     2296.71    201.34 o 
 -16   1  12     3121.21     2976.89    207.32 o 
 -15   1  12      176.79       81.77    118.78 o 
 -14   1  12     2796.15     2736.91    183.39 o 
 -13   1  12      703.19      676.45    120.72 o 
 -12   1  12     4292.82     4397.19    205.60 o 
 -11   1  12      307.84      -19.38    145.90 o 
 -10   1  12    16606.49    16816.60    239.72 o 
  -9   1  12    31642.66    31619.71    323.67 o 
  -8   1  12     4308.60     4355.73     86.27 o 
  -7   1  12     2021.52     2017.64     60.16 o 
  -6   1  12      593.73      687.71     42.25 o 
  -5   1  12    33400.28    33252.52    293.33 o 
  -4   1  12     6476.33     6625.96     86.67 o 
  -3   1  12     4063.63     3957.50     60.85 o 
  -2   1  12     1505.03     1342.74     40.33 o 
  -1   1  12      577.73      417.16     30.76 o 
   0   1  12      348.75      389.50     31.24 o 
   1   1  12     5315.77     5257.86     82.33 o 
   2   1  12      636.39      651.50     34.12 o 
   3   1  12     1621.00     1861.80     52.34 o 
   4   1  12     1611.57     1788.57     51.78 o 
   5   1  12      251.11      275.84     36.93 o 
   6   1  12     1544.69     1646.03     61.73 o 
   7   1  12    13044.17    12542.24    190.50 o 
   8   1  12     8084.28     8422.99    162.08 o 
   9   1  12      685.53      856.71    111.27 o 
  10   1  12     1060.03      999.57     89.05 o 
  11   1  12    11144.00    11090.34    237.43 o 
  12   1  12     7653.60     7300.99    223.00 o 
  13   1  12        0.99      -93.74     93.85 o 
  14   1  12     1299.05     1209.19    141.62 o 
  15   1  12      327.86      304.78    125.27 o 
  16   1  12     1607.25     1529.99    166.36 o 
  17   1  12       45.84      139.87    138.21 o 
 -17   2  12       39.14       74.16    135.97 o 
 -16   2  12       72.88        7.68    123.02 o 
 -15   2  12     2165.21     2269.52    178.61 o 
 -14   2  12     2587.36     2805.22    187.22 o 
 -13   2  12      878.11      868.21    125.99 o 
 -12   2  12     1376.77     1428.63    137.89 o 
 -11   2  12      261.52      268.80     83.46 o 
 -10   2  12      825.75      600.54     77.16 o 
  -9   2  12     4830.22     4761.88    113.06 o 
  -8   2  12    12437.02    12836.01    147.18 o 
  -7   2  12       65.36       34.27     31.12 o 
  -6   2  12     1630.51     1812.70     60.63 o 
  -5   2  12    17000.64    15326.77    179.83 o 
  -4   2  12    76106.10    77727.97    515.16 o 
  -3   2  12    24195.56    24879.66    204.71 o 
  -2   2  12     4527.87     4373.37     65.83 o 
  -1   2  12      120.07      182.27     26.21 o 
   0   2  12       46.18       44.27     26.50 o 
   1   2  12    13385.27    13198.14    130.74 o 
   2   2  12      395.66      359.10     29.02 o 
   3   2  12     6508.00     6819.80    113.17 o 
   4   2  12     8627.94     8270.20    101.90 o 
   5   2  12    22742.81    23495.55    256.16 o 
   6   2  12    19819.00    19175.13    196.36 o 
   7   2  12     2127.32     2330.79     80.21 o 
   8   2  12     1091.98     1273.45    101.42 o 
   9   2  12        9.63       22.78     64.04 o 
  10   2  12     5344.59     5150.02    167.27 o 
  11   2  12     3519.16     3547.34    150.92 o 
  12   2  12       68.03       86.67    100.40 o 
  13   2  12     2996.07     2903.22    167.94 o 
  14   2  12      692.29      842.74    131.96 o 
  15   2  12       43.29      -29.35    114.64 o 
  16   2  12        1.31      107.34    126.77 o 
  17   2  12      304.95      271.22    142.33 o 
 -17   3  12      133.74      112.79    160.60 o 
 -16   3  12      557.97      766.26    142.50 o 
 -15   3  12      380.47      248.84    119.10 o 
 -14   3  12      267.66      308.55    111.74 o 
 -13   3  12      515.33      445.51    110.38 o 
 -12   3  12     3644.91     3762.42    273.63 o 
 -11   3  12     6102.67     5653.74    330.44 o 
 -10   3  12     1608.63     1718.64     76.28 o 
  -9   3  12     1568.09     1742.75     65.59 o 
  -8   3  12      634.49      651.30     46.12 o 
  -7   3  12     1695.53     1716.56     68.87 o 
  -6   3  12    10132.84     9897.52    130.36 o 
  -5   3  12     2529.65     2452.10     67.99 o 
  -4   3  12     5751.03     5896.32    102.74 o 
  -3   3  12    18185.36    18067.24    161.70 o 
  -2   3  12    24365.01    24709.98    192.68 o 
  -1   3  12     4437.29     4294.97     67.92 o 
   0   3  12    15903.22    15111.08    136.29 o 
   1   3  12     4974.98     4870.37     75.83 o 
   2   3  12    14793.29    14054.58    138.35 o 
   3   3  12    21774.28    22383.44    193.64 o 
   4   3  12     3036.48     2848.21     66.28 o 
   5   3  12      832.44     1096.55     50.77 o 
   6   3  12      361.88      345.27     45.27 o 
   7   3  12     4163.60     4350.85    105.66 o 
   8   3  12     3557.39     3570.57    112.46 o 
   9   3  12       35.60       76.92     72.16 o 
  10   3  12      119.24      110.34     99.97 o 
  11   3  12     1412.73     1339.64    162.01 o 
  12   3  12     3183.91     3009.32    210.67 o 
  13   3  12     1304.10     1544.76    151.82 o 
  14   3  12      322.59      152.52    115.07 o 
  15   3  12       57.18      164.69    117.70 o 
  16   3  12       30.51       77.21    127.13 o 
  17   3  12        7.15      -12.03    133.30 o 
 -17   4  12      592.96      593.81    140.07 o 
 -16   4  12     1184.11     1371.65    242.25 o 
 -15   4  12      805.43      941.19    133.70 o 
 -14   4  12     2801.54     2594.21    174.48 o 
 -13   4  12     8460.84     8950.58    269.11 o 
 -12   4  12     2735.83     2766.31    157.05 o 
 -11   4  12      587.02      447.43     62.37 o 
 -10   4  12     2686.47     2946.26     81.59 o 
  -9   4  12     5170.18     5286.74    109.86 o 
  -8   4  12     6592.40     6253.53    114.17 o 
  -7   4  12       59.08      104.95     34.06 o 
  -6   4  12     7050.68     7398.87    106.34 o 
  -5   4  12     5457.28     5898.05     91.69 o 
  -4   4  12     1600.37     1728.81     55.17 o 
  -3   4  12     1350.81     1403.08     40.02 o 
  -2   4  12      354.08      423.68     31.99 o 
  -1   4  12    18597.58    18266.23    161.89 o 
   0   4  12      176.99       94.07     26.75 o 
   1   4  12        8.62        3.15     25.99 o 
   2   4  12    12687.12    12113.64    132.24 o 
   3   4  12    10841.48    10460.78    116.95 o 
   4   4  12      139.54      194.85     31.87 o 
   5   4  12      878.12      865.33     47.28 o 
   6   4  12      597.48      749.05     52.43 o 
   7   4  12    13886.49    13538.95    167.67 o 
   8   4  12     2457.57     2525.60    119.43 o 
   9   4  12       32.34      -70.77     70.77 o 
  10   4  12      442.79      533.95     88.64 o 
  11   4  12     3024.09     2925.99    178.60 o 
  12   4  12      148.99      164.80    103.52 o 
  13   4  12      231.24      259.46    112.82 o 
  14   4  12     1684.08     1822.48    157.82 o 
  15   4  12     2897.86     3152.60    191.49 o 
  16   4  12     1572.32     1610.02    171.46 o 
  17   4  12      408.59      539.78    148.40 o 
 -17   5  12      229.12     -126.47    232.30 o 
 -16   5  12      669.93      736.90    275.05 o 
 -15   5  12       13.36       27.26     93.87 o 
 -14   5  12       33.61      107.04     91.21 o 
 -13   5  12      356.42      355.30    211.28 o 
 -12   5  12     2615.73     2478.79    140.33 o 
 -11   5  12     3730.32     3893.32    514.08 o 
 -10   5  12      188.74      178.27     75.18 o 
  -9   5  12       63.57       20.92     49.80 o 
  -8   5  12     8790.19     8583.41    134.90 o 
  -7   5  12    17281.24    17013.37    184.41 o 
  -6   5  12      531.54      530.96     41.77 o 
  -5   5  12    22756.52    23400.46    205.85 o 
  -4   5  12     8363.54     8059.06    111.55 o
[truncated: 428,652 more chars]
